# Supplementary material for: Integrated Genomic Analysis Implicates Haploinsufficiency of Multiple Chromosome 5q31.2 Genes in De Novo Myelodysplastic Syndromes Pathogenesis
Source: PLoS One. 2009 Feb 25;4(2):e4583. doi: 10.1371/journal.pone.0004583 (PMC2642994; doi:10.1371/journal.pone.0004583)
Supplement: Table S1 — (0.06 MB XLS) [file pone.0004583.s001.xls]

## Sheet: supplemental table1
Table S1. Complete clinical characteristics of the 46 MDS patients (page 1of 3).																			Table S1. Complete clinical characteristics of the 46 MDS patients ( page 2 of 3).		Table S1. Complete clinical characteristics of the 46 MDS patients ( page 3 of 3).
UPN	Sequencing	aCGH	mRNA profiling Chip ID	Age on Study	Race	Banking Date	Diagnosis Date	Duration of Disease (month)	sex	FAB	WHO	BM Blast(%)	WBC (x103/mcl)	Platelet (x103/mcl)	Hemoglobin (g/dl)	ANC (x103/mcl)	IPSS	Cytogenetic Risk Group	UPN	Cytogenetics	UPN	BRD8 C972S 137514539	BRD8 G635V 137526901	JMJD1B I110F 137736397	KIF20A S44F 137543399	KIF20A N594S 137548492	LOC391836 137974309	LOC391836 137982403	MYOT E149Q 137239505	PKD2L2 Q560STOP 137299391	PKD2L2 R612Q 137303728	SIL1 T123I 138406293	SNORA74A 138642542
01-13	Yes	Yes	NA	43	White	2001-11-30	1999-07-21	28	female	CMML	CMML	12	18	678	9.9	3.3	2	Intermediate	01-13	46, XX, inv(3)(q21q26)[13]/46, idem, t(14;17)(q13; p13)[1]	01-13	No	No	No	No	No	No	No	No	No	No	No	No
02-21	Yes	No	NA	56	Hawaiian or PacIslander	2002-01-16	2002-01-16	0	male	RA	RAEB-1	<5	5.7	28	7.7	1.3	1	Intermediate	02-21	46, XY, t(3;12)(q27;p13)[20]	02-21	No	No	No	No	No	No	No	No	No	No	No	No
02-28	Yes	Yes	NA	60	White	2002-02-26	2001-10-23	4	male	RA	RAMD	1	0.6	7.3	8.3	0.4	1	Intermediate	02-28	46, XY, t(5;15)(p10;q10)[2]/46, XY[18]	02-28	No	No	No	No	No	Yes	No	No	Yes	No	No	No
02-30	Yes	No	NA	71	White	2002-02-26	2002-02-26	0	male	RA	RAMD	2	2.2	18	8.8	0.08	1.5	Poor	02-30	46-48, XY, add(5)(q11.2), -7 or add(7)(q11.2), add(8)(p22), del(13)(q21), add(16)(q?22), del(22)(q12), +1-3mar[cp19]/46, XY[1]	02-30	No	No	No	No	No	No	No	No	No	No	No	No
02-75	Yes	Yes	NA	45	White	2002-05-20	2002-04-02	1	female	RA	RAEB-2	<5	2	129	12	0.8	0	Good	02-75	46, XX[20]	02-75	No	No	No	No	No	No	No	No	No	No	No	No
02-86	Yes	Yes	NA	53	White	2002-07-08	2002-07-08	0	male	RAEB-T	RAEB-2	21	1.4	131	11.2	0.8	3	Poor	02-86	92<4N>, XXYY, del(4)(q33)x2, del(5)(q13), add(11)(q23)x2[cp8]/46, XY[12]	02-86	No	No	No	Yes	No	No	No	No	No	No	No	No
02-99	Yes	Yes	NA	66	White	2002-07-29	2002-07-29	0	male	RAEB	RAEB-2	16	1.3	328	9.9	0.3	2.5	Poor	02-99	46, XY, del(2)(q33), del(5)(q15q33), -7, +del(11)(q2?3)[cp6]	02-99	No	Yes	No	No	No	No	No	No	No	No	No	No
100901	Yes	No	NA	69	White	2005-03-14	2005-02-07	1	male	RA	RAMD	4	4.6	91	10.2	2.5	0.5	Intermediate	100901	46, XY, del(3)(q21)[16]/46, XY[4]	100901	No	No	No	Yes	No	No	No	No	No	No	No	No
112848	Yes	No	NA	62	White	2004-09-17	2004-08-20	1	male	RAEB	RAEB-1	5	4.7	359	9.1	2.6	0.5	Good	112848	46, XY, del(5)(q13q33)[18]/46, XY[1]/45, XY, -5[1]	112848	No	No	No	No	No	No	No	No	No	No	No	No
116960	Yes	No	NA	54	White	2004-12-07	2004-10-18	2	female	RA	RAMD	2	4.7	50	9.8	2.6	1.5	Poor	116960	46, XX, t(11;13)(q23;q14)[14]/47, idem, +21[2]/46, XX[3]/46, XX, inv(14)(q11.1q32)[1]	116960	No	No	No	No	No	No	No	No	No	No	No	No
127804	Yes	No	13681	64	White	2005-08-03	2005-08-03	0	male	RA	RAMD	2	2.3	195	8.9	1.4	0.5	Good	127804	46, XY[20]	127804	No	No	No	No	No	No	No	No	No	No	No	No
131153	Yes	Yes	NA	77	White	2005-04-18	2005-02-09	2	male	RAEB	RAEB-2	8	1.5	8	9.1	0.5	2	Poor	131153	44, XY, dup(3)(p21p25), -5, -6, del(12)(q15q22), psu dic(15;14)(p13;q32),add(17)(p11.2)add(19)(q13.3), ?t(22;22)(q12;q13)+mar[20]	131153	No	No	No	No	No	No	No	No	No	No	No	No
176267	Yes	Yes	13053	56	White	2003-09-22	2003-09-22	0	male	RAEB	RAEB-1	7	11.3	21	9.6	4.3	2	Poor	176267	43-47, XY, del(5)(q13q33), der(7)t(7;11)(q11.2;q21), -9, -12, der(16)t(12;16)(q10;q22), add(16)(q23), +mar1, +mar2[cp 12]44-46, XY, del(5)(q13q33), der(7)t(7;11)(q11.2;q21), t(12;16)(q10;q22)[cp 8]	176267	No	No	No	No	No	No	No	No	No	No	No	No
222841	Yes	No	NA	46	White	2005-05-26	2004-02-01	15	female	RAEB	AML WITH MULTILINEAGE DYSPLASIA	17	6	21	10.8	3.5	2.5	Poor	222841	60<3n>, XX, -X, add(1)(q44), ins(1)(p36)add(1)(q12), -5, del(5)(q11.2q33), +6, -7, add(7)(p22), -10, -11, del(12)(q13), add(12)(p13), -13, -14, hsr(14)(p11.1), -16, -16, -18, der(19;21)(q10;q10), +21, -22, +mar[5]/46, XX[15]	222841	No	No	No	No	No	No	No	No	No	No	No	No
299596	Yes	No	NA	46	White	2005-07-14	2005-03-31	4	male	RAEB	AML WITH MULTILINEAGE DYSPLASIA	16	2.3	27	10.4	0.4	2	Good	299596	46, XY[20]	299596	No	No	No	No	No	No	No	No	No	No	No	No
300813	Yes	No	13664	41	White	2005-07-12	2005-04-26	3	female	RA	RA	2	2.7	243	12.2	1.2	0	Good	300813	46, XX[20]	300813	Yes	No	No	No	No	No	No	No	No	No	No	No
312519	Yes	No	NA	71	White	2003-06-23	2002-09-27	9	female	RA	RAMD	0	1.3	13	11.7	0.1	0.5	Good	312519	46, XX[20]	312519	Yes	No	No	No	No	No	No	No	No	No	Yes	No
315529	Yes	Yes	13051	56	White	2003-08-29	2003-08-15	0	male	RAEB	RAEB-2	12	1.1	24	7.9	0.5	3	Poor	315529	46, XY, add(7)(q32), r(8)(p21q24.3), add(11)(p15), t(12;13)(q24.2;q13),-17, r(19)(p13.3q13.4), -20, add(20)(q13.1), -21, +3mar[18]/46, idem, del(5)(q22q34)[1]/46, XY[1]	315529	No	No	No	No	No	No	No	Yes	No	No	No	No
337081	Yes	Yes	NA	67	White	2005-05-20	2005-05-20	0	male	RAEB	RAEB-2	10	5.4	43	11.6	3.7	0.5	Good	337081	46, XY[20]	337081	No	No	No	No	No	No	No	No	No	No	No	No
362699	Yes	No	NA	73	White	2005-03-25	2005-03-18	0	female	RA	RAMD	2	1.1	44	9.7	0.4	1	Intermediate	362699	46,XX[18]/47, XX, +4[1]/47, XX, +9[1]	362699	No	No	No	No	No	No	No	No	No	No	No	No
391828	Yes	No	NA	50	White	2005-07-20	2005-02-18	5	male	RA	RAMD	<5	3	182	9.5	1.7	0.5	Intermediate	391828	46, XY, inv(3)(q21q26.2)[6]/46, XY[14]	391828	No	No	No	No	No	No	No	No	No	No	No	Yes
411330	Yes	No	NA	83	White	2005-08-04	2005-08-04	0	male	RA	RAMD	2	5.6	57	11.4	3.7	0	Good	411330	45,X, -Y[3]/46, XY[17]	411330	No	No	No	No	No	No	No	No	No	No	No	No
431586	Yes	Yes	NA	68	White	2004-09-01	2004-06-14	3	male	RAEB	RAEB-1	6	1.6	166	10.3	0.4	1.5	Poor	431586	87, XY, +X, +1, +1, +2, +2, +3, +3, +4, +4, +5, +5, +6, +7, +7, +8, +8, +9, +9, +10, +10, +11, +11, +12, +12, +13, +13, +14, +14, +15, +16, +16, +17, +17, +18, +18, +19, +19, +20, +20, +21, +21, +22, +22, [3]/46, XY[22]	431586	No	No	No	No	No	No	No	No	No	No	No	No
455113	Yes	No	13057	68	White	2005-06-20	2005-06-20	0	female	RA	RAMD	2	4.5	129	10.6	3.1	0	Good	455113	46, XX[20]	455113	No	No	No	No	No	No	No	No	No	No	No	No
554562	Yes	No	NA	75	White	2003-10-27	2002-11-07	11	male	RA	RAMD	0	8.1	100	11.3	6.1	0.5	Intermediate	554562	46, XY, del(20)(q11.2q13.3)[8]/47, XY, +8[3]/46, XY[9]	554562	No	No	No	No	No	No	Yes	No	No	No	No	No
557468	Yes	Yes	NA	75	White	2002-10-01	2002-08-03	2	male	RAEB	RAMD	18	2.1	61	10.7	0.8	2	Good	557468	46, XY[20]	557468	Yes	No	No	No	No	No	No	No	No	No	No	No
571656	Yes	No	NA	71	White	2003-09-15	2003-09-15	0	male	RA	RAEB-2	4	3.5	167	9.4	2.1	0	Good	571656	46 XY, del(20)(q11.2q13.3)[12]/46, XY[8]	571656	No	No	No	No	No	No	No	No	No	No	No	No
597501	Yes	No	13063	55	White	2003-11-17	2000-02-08	45	female	RARS	RCMD+RS	1	5.2	33	10.5	1.9	0	Good	597501	46, XX[20]	597501	No	No	No	No	No	No	No	No	No	No	No	No
672525	Yes	No	NA	75	White	2002-10-15	2000-08-15	26	female	RAEB	RAMD	5	1.6	169	8.6	0.7	1	Good	672525	46, XX[20]	672525	No	No	No	No	No	No	No	No	No	No	No	No
697296	Yes	No	13060	71	White	2005-03-25	2004-12-03	3	male	RA	RAEB-2	3	3.8	43	10.6	0.9	0.5	Good	697296	46, XY[20]	697296	No	No	No	No	No	No	No	No	No	No	No	No
717045	Yes	No	13062	47	White	2003-01-14	2003-01-14	0	female	RA	MDS W/ISOLATED 5q-	2	11.9	37	9.3	5.4	0.5	Good	717045	46, XX, del(5)(q13q33)[20]	717045	No	No	No	No	No	No	No	No	No	No	Yes	No
732776	Yes	Yes	NA	46	White	2005-02-15	2005-02-04	0	female	RAEB	RAEB-2	8	8.4	60	9.7	5.6	1	Good	732776	46, XX[20]	732776	No	No	No	No	No	No	No	No	No	No	No	No
788420	Yes	No	13061	80	White	2004-02-13	2002-09-30	17	male	RA	MPD/MDS UNCLASSIFIABLE	0	27.6	10	8.2	8.8	1	Intermediate	788420	46,XY,del(6) (q21q25), i(17) (q10) [11]	788420	No	No	No	No	No	No	No	No	No	No	No	No
790809	Yes	Yes	NA	76	White	2005-05-13	2005-05-13	0	male	RAEB	ACUTE ERYTHROID LEUKEMIA	10-20	1.9	8	10.5	1.1	2	Good	790809	46, XY[5]	790809	No	No	No	No	No	No	No	No	No	No	No	No
804059	Yes	Yes	NA	69	White	2004-01-29	2004-01-29	0	male	RAEB	MPD/MDS UNCLASSIFIABLE	9	45.5	22	9	0.8	1.5	Intermediate	804059	47, XY, +8[20]	804059	No	No	No	No	No	No	No	No	No	No	No	No
845446	Yes	Yes	NA	72	White	2003-09-15	2003-07-11	2	male	RAEB	RAEB-2	13	1.4	11	10.3	5.6	2.5	Poor	845446	47, XY, +8, del(12)(p11.2p13)[18]/47, idem, del(3)(q21)[2]	845446	No	No	No	No	Yes	No	No	No	No	No	No	No
855934	Yes	Yes	NA	62	White	2003-04-01	2003-04-01	0	male	RAEB-T	AML WITH MULTILINEAGE DYSPLASIA	26	7.7	40	7.8	4.2	2.5	Good	855934	46, XY[20]	855934	No	No	No	No	No	No	No	No	No	No	No	No
859640	Yes	Yes	13052	63	White	2005-05-10	2005-02-24	3	female	RAEB	AML WITH MULTILINEAGE DYSPLASIA	16	25.8	244	9.6	4.9	1.5	Good	859640	46, XX[20]	859640	No	No	Yes	No	No	Yes	No	No	No	No	No	No
861691	Yes	Yes	NA	62	White	2002-10-01	2002-10-01	0	male	RAEB	RAEB-2	10	1.1	40	8.1	0.3	2	Poor	861691	45, XY, -7[15]/46, XY[5]	861691	Yes	No	No	No	No	No	No	No	No	Yes	No	No
879047	Yes	Yes	NA	74	White	2003-01-14	2002-02-25	11	female	RAEB	AML WITH 11q23	17	3.1	48	9.6	1.4	2.5	Intermediate	879047	46, XX, del(11)(q21q24)[13]/46, XX[7]	879047	No	No	No	No	No	No	No	No	No	No	No	No
911999	Yes	No	NA	35	White	2002-08-05	2002-05-31	3	male	RA	RAMD	<5	5.4	270	10.3	3.2	0	Good	911999	46, XY[20]	911999	No	No	No	No	No	No	No	No	No	No	No	No
912290	Yes	No	NA	59	White	2004-09-28	2004-08-30	1	male	RA	RAMD	1	2.9	20	9.7	0.4	1.5	Poor	912290	46, XY[18]/46, XY, t(1;7)(p36.3q22)[1]/45, XY, -2, +6, -21[1]	912290	No	No	No	No	No	No	No	No	No	No	No	No
936943	Yes	No	NA	42	White	2002-11-19	2002-11-19	0	male	RA	RAEB-2	<5	2.2	13	10.2	0.8	NA	NA	936943	NA	936943	No	No	No	No	No	No	No	No	No	No	No	No
983677	Yes	Yes	13054	60	White	2004-10-06	2004-10-06	0	female	RAEB	RAEB-1	8	2	49	7.4	0.7	2	Poor	983677	46, XX, del(5)(q21q35)[4]/69, XX, +X, +1, +1, +2, +del(5)(q21q35), +5, +6, +8, +9, +9, +10, +11, +11, +13, +13, +14, +16, +16, +19, +19, +20, +21, -22, +mar1, +mar2[7]/46, XX[9]	983677	No	No	No	No	No	No	No	No	No	No	No	No
994096	Yes	No	NA	73	White	2002-10-08	2001-07-11	15	male	RA	RAMD	<5	6.1	103	9.2	4.5	1	Poor	994096	46, XY, del(5)(q14q34), +8, del(11)(q21q23)[19]/46, idem, del(17)(q24)[1]	994096	No	No	No	No	No	No	No	No	No	No	No	No
999103	Yes	No	NA	73	White	2004-03-16	1996-05-01	94	female	RAEB	RAEB-1	6	1.6	198	8.6	0.5	1	Good	999103	46, XX, del(5)(q15q13)[20]	999103	No	No	No	No	No	No	No	No	No	No	No	No
321864	No	No	13667	63	White	2005-10-03	2005-10-03	0	female	RAEB	NA	12	1.9	56	9.8	0.266	2.5	Intermediate	321864	47,XX,+8[20]	321864	NA	NA	NA	NA	NA	NA	NA	NA	NA	NA	NA	NA
350460	No	No	13675	30	Black	2006-11-17	2006-11-17	0	male	RA	NA	4	2.1	37	7.5	1.6	0.5	Good	350460	46, XY[20]	350460	NA	NA	NA	NA	NA	NA	NA	NA	NA	NA	NA	NA
372440	No	No	13670	59	White	2006-05-05	2006-05-05	0	male	RA	NA	2	2.9	123	13.8	1.4	0	Good	372440	46,XY[20]	372440	NA	NA	NA	NA	NA	NA	NA	NA	NA	NA	NA	NA
421452	No	No	13668	33	White	2005-11-04	2005-09-30	2	female	RAEB	NA	10	3.3	22	8.3	0.864	1	Good	421452	46,XX[20]	421452	NA	NA	NA	NA	NA	NA	NA	NA	NA	NA	NA	NA
431137	No	No	13674	54	White	2006-08-29	2006-07-05	1	male	RAEB	NA	7	6.5	8	8.2	4.55	2	Poor	431137	46,XY,add(3)(q25),del(3)(p13),del(5)(q15q31),-6,+8,add(12)(p11.2),add(15)(p11.1), -18,+22[cp4]/44,sl,-8,-20,-22,+mar[cp5]/44,sl1,-del(3),-7,+2mar[cp5]/43,sl1,add(X)(q28),-add(12p),+12,-mar[cp6]	431137	NA	NA	NA	NA	NA	NA	NA	NA	NA	NA	NA	NA
497942	No	No	13682	47	White	2006-01-18	2006-01-18	0	male	RA	NA	0	4.1	24	8.6	1.6	1	Intermediate	497942	46,XY,der(1;22)(q10;q10)[4]/46,XY[16]	497942	NA	NA	NA	NA	NA	NA	NA	NA	NA	NA	NA	NA
559018	No	No	13669	63	White	2006-02-09	2005-03-04	11	male	RAEB	NA	15	1.1	88	7.9	0.506	3.5	Poor	559018	46,XY,inv(3)(q21q26),t(5;12)(q31;p13)[2]/46,idem,del(5)(q22q31)[18]	559018	NA	NA	NA	NA	NA	NA	NA	NA	NA	NA	NA	NA
667720	No	No	13671	65	White	2006-05-09	2006-05-01	0	female	RAEB	NA	10	5.1	61	8.8	2.295	1	Good	667720	46,XX[20]	667720	NA	NA	NA	NA	NA	NA	NA	NA	NA	NA	NA	NA
703653	No	No	13663	20	White	2005-02-02	2005-02-02	0	female	RA	NA	0	3	27	8.4	0.6	0.5	Good	703653	46,XX[20]	703653	NA	NA	NA	NA	NA	NA	NA	NA	NA	NA	NA	NA
705782	No	No	13673	34	White	2006-08-04	2006-08-04	0	male	RAEB	NA	5	3.3	28	9.7	1.683	1	Good	705782	46,XY[20]	705782	NA	NA	NA	NA	NA	NA	NA	NA	NA	NA	NA	NA
843623	No	No	13662	59	White	2003-03-03	2003-03-03	0	male	RAEB	NA	6	0.7	64	9.7	0.4	1	Good	843623	46,XY,del(20)(q11.2q13.3)[2]/46,XY[18]	843623	NA	NA	NA	NA	NA	NA	NA	NA	NA	NA	NA	NA
884180	No	No	13677	66	White	2006-08-22	2006-08-22	0	female	RA	NA	1	2.2	74	10.9	1.9	0.5	Good	884180	46,XX[17]	884180	NA	NA	NA	NA	NA	NA	NA	NA	NA	NA	NA	NA
917011	No	No	13672	80	White	2006-06-02	2006-06-02	0	male	RA	NA	0	3.3	107	8.2	0.462	0.5	Good	917011	46,XY,del(20)(q11.2)[12]/46,XY[8]	917011	NA	NA	NA	NA	NA	NA	NA	NA	NA	NA	NA	NA
937954	No	No	13665	50	White	2005-09-20	2005-09-12	0	male	RAEB	NA	12	1.2	35	9.9	0.264	3	Poor	937954	47,XY,+8[1]/47,idem,del(16)(q12.1)[13]/48,idem,+Y,del(16)(q11.1)[5]/46,XY[1]	937954	NA	NA	NA	NA	NA	NA	NA	NA	NA	NA	NA	NA
989739	No	No	13666	71	White	2005-09-30	2005-08-15	1	male	RAEB	NA	18	1.2	52	11	0.2	3	Poor	989739	46,XY,del(7)(q21)[8]/46,XY[12]	989739	NA	NA	NA	NA	NA	NA	NA	NA	NA	NA	NA	NA
NA indicates not available.																			NA indicates not available.		NA indicates not available.
