# Supplementary material for: Integrated Genomic Analysis Implicates Haploinsufficiency of Multiple Chromosome 5q31.2 Genes in De Novo Myelodysplastic Syndromes Pathogenesis
Source: PLoS One. 2009 Feb 25;4(2):e4583. doi: 10.1371/journal.pone.0004583 (PMC2642994; doi:10.1371/journal.pone.0004583)
Supplement: Table S2 — (0.13 MB XLS) [file pone.0004583.s002.xls]

## Sheet: supplemental table2
Table S2. Primer sequences for 28 genes, rs2905608 and rs3734166 (page 1 of 15).
Gene	Amplicon name	PCR (bp)	Forward primer sequence	Reverse primer sequence
BRD8	0010902_052	330	TGTAAAACGACGGCCAGTCTCCCTTTCCCAGAACACAAGC	CAGGAAACAGCTATGACCATCACCTGAGGTCAGGAGTTCG
	0010902_063	354	TGTAAAACGACGGCCAGTACGGTCAAGCAAGAGAGACTGG	CAGGAAACAGCTATGACCCAGAACTCAGGAATGCAACTGG
	0010902_069	334	TGTAAAACGACGGCCAGTATTTAAGTCCTGGCAGCTGGG	CAGGAAACAGCTATGACCTGGCATCAATATGAATCCTCCC
	0010902_073	389	TGTAAAACGACGGCCAGTCTGAACTCGGGAGATGGAGATG	CAGGAAACAGCTATGACCAGAGTGGTAGAAGCATGTAAGGATAAGC
	0010902_076	343	TGTAAAACGACGGCCAGTAGTCTGCTTGGCCAGATAAGGG	CAGGAAACAGCTATGACCGGTACTTTGGGATAAATCGGGC
	0010902_077	200	TGTAAAACGACGGCCAGTCTTCTCCTTCAGAGTGCCTTGC	CAGGAAACAGCTATGACCTTTGGCTATGAAACATATCTTGAGTTTG
	0010902_117	222	TGTAAAACGACGGCCAGTGGTGCTTGCTTTGTCTTAAGGG	CAGGAAACAGCTATGACCCTCTCAAGCAACCCACTTCTCC
	0010902_118	250	TGTAAAACGACGGCCAGTAATAGGTACCCCGGTCACTGGT	CAGGAAACAGCTATGACCCCAATTTTGATCGCCACTTCTC
	0010902_119	172	TGTAAAACGACGGCCAGTAGCCTTGCACTCTCAGCATACC	CAGGAAACAGCTATGACCAGTCAGGGCCTGGTAGAGAACC
	0010902_120	262	TGTAAAACGACGGCCAGTGCAAATGCACAAACTCCAGTCC	CAGGAAACAGCTATGACCAAGAAATATGGCTGAAGTACCTGGC
	0010902_121	338	TGTAAAACGACGGCCAGTAGTACAAAGCCAGGTACTTCAGCC	CAGGAAACAGCTATGACCTGACCAGTACCAGAAGACAGTCCC
	0010902_122	321	TGTAAAACGACGGCCAGTCGGAAATTGACTGCTGAGCG	CAGGAAACAGCTATGACCACGGCAATTGGAGGAAATAAGC
	0010902_123	272	TGTAAAACGACGGCCAGTTGTAAGGGTTCTGTGAACTCTGGG	CAGGAAACAGCTATGACCTGAGCACAACGCATGTTCTAGG
	0010902_124	355	TGTAAAACGACGGCCAGTAGTGTGAGAATTGCCCTTAGGAAA	CAGGAAACAGCTATGACCTCAGCTCTGCCGGCTTATTG
	0010902_125	369	TGTAAAACGACGGCCAGTTCTGGGCAATTCCACTCAGG	CAGGAAACAGCTATGACCTTAGGTCCCAGGCACTCCC
	0010902_126	276	TGTAAAACGACGGCCAGTGGAGCTTTGTTGGGAAATGGTA	CAGGAAACAGCTATGACCTGGGCTTTAAATCTAGCACTGACA
	0010902_127	376	TGTAAAACGACGGCCAGTAATGCAGGAGTTGCTCTCATCC	CAGGAAACAGCTATGACCAATCGGAGCTGATGCTCTTGG
	0010902_128	291	TGTAAAACGACGGCCAGTCTCAAGGTGGTCGCTTTGTACC	CAGGAAACAGCTATGACCCAATGATGGCAATGATGTCTCC
	0010902_129	308	TGTAAAACGACGGCCAGTGACAACTGTGTTCCCATGGAGG	CAGGAAACAGCTATGACCAGCAGCAGCACCAAAGTGAGG
	0010902_130	379	TGTAAAACGACGGCCAGTGCCTCTTCATTGTTTGCCTCC	CAGGAAACAGCTATGACCAAATGACTGGCTCTGGTTCTGC
	0010902_131	328	TGTAAAACGACGGCCAGTATGTTTGATGTGTCCAAAGCCC	CAGGAAACAGCTATGACCCTCCTCTACTTGCCCACAACCC
	0010902_132	294	TGTAAAACGACGGCCAGTGTCAGCATGTAAAGGAGAGCTGC	CAGGAAACAGCTATGACCCATGCTGTTTCATATGGGAGGC
	0010902_133	278	TGTAAAACGACGGCCAGTTTTGCTGGATAGCTTTGCTTGC	CAGGAAACAGCTATGACCATCCTCTCCTCACCTTCACTGC
	0010902_134	308	TGTAAAACGACGGCCAGTTGAGAGGATTGAGTCTGGGAGG	CAGGAAACAGCTATGACCTACCAGCAGTTCCACAGAAGCC
	0010902_135	298	TGTAAAACGACGGCCAGTTAGGCTTCTGTGGAACTGCTGG	CAGGAAACAGCTATGACCTGGTGATCTAGCCACTGGAATTATC
	0010902_136	352	TGTAAAACGACGGCCAGTGCTGCTTGATTCTTTAGCATCCC	CAGGAAACAGCTATGACCTGGAATCTAGAAGCCCAATACCAA
	0010902_137	261	TGTAAAACGACGGCCAGTAGAGGCGTAATGGACAGATTGC	CAGGAAACAGCTATGACCCAGTCTGCATGTTGGATTTCCC
	0010902_138	264	TGTAAAACGACGGCCAGTTTGTCTCCTGACCAACTCATGC	CAGGAAACAGCTATGACCACATAGCCCATGGTTTCTGCC
	0010902_139	360	TGTAAAACGACGGCCAGTCCCAGTTCCAGAGGTGGAAGTTA	CAGGAAACAGCTATGACCTCTCACACTACAGCAAGCAGTTCA
	0010902_140	362	TGTAAAACGACGGCCAGTCATGTGGCATTGTTGATATGTGG	CAGGAAACAGCTATGACCGCTCTAACTACTCTGTTCTGCTTCCC
	0010902_141	286	TGTAAAACGACGGCCAGTCTTCTCACCTTAAGGGCAGCCT	CAGGAAACAGCTATGACCTCCATTTCATGATTCAAATAGGCA
	0010902_142	385	TGTAAAACGACGGCCAGTTCTGATGAGGGTTGTTATCTTTGCTAC	CAGGAAACAGCTATGACCATCCTTCAGGGCCTTAATCACC
	0010902_143	391	TGTAAAACGACGGCCAGTCGTTCACACTTTCCCATCTTTAGG	CAGGAAACAGCTATGACCGTCCACATGCATCTTTGACTCG
	0010902_144	289	TGTAAAACGACGGCCAGTAATCTCTCCCGGAACTCTGACC	CAGGAAACAGCTATGACCGTTTCACCAGATGATGCTGTGC
	0010902_147	383	TGTAAAACGACGGCCAGTTTTCAAGGTTCCCATGGTCC	CAGGAAACAGCTATGACCCCTTATGCCCGGATCCTACG
	0010902_148	380	TGTAAAACGACGGCCAGTAGGGCCATGACTGCTCTTCTC	CAGGAAACAGCTATGACCACCCTTAGCCCTCTCGTTTCTC
Table S2. Primer sequences for 28 genes, rs2905608 and rs3734166 (page 2 of 15).
Gene	Amplicon name	PCR (bp)	Forward primer sequence	Reverse primer sequence
C5orf5	0051306_045	344	TGTAAAACGACGGCCAGTGGTGGAGTAATGTGAACCTGGC	CAGGAAACAGCTATGACCAATCTCCTGACCTTGTGATCCG
	0051306_048	272	TGTAAAACGACGGCCAGTTGCTCTCCTGGTTGTGTCAAGG	CAGGAAACAGCTATGACCTGCAATGGGTTTCTTCTTCATTTG
	0051306_051	366	TGTAAAACGACGGCCAGTCCTGCTATACTTCATATGACCCAGG	CAGGAAACAGCTATGACCTGCCTACCATTATAACAAGAAGGCTG
	0051306_054	317	TGTAAAACGACGGCCAGTCCACGTGGAATCAAGAGACCC	CAGGAAACAGCTATGACCGGAGTTTCACTATTGAAGCCCAGG
	0051306_059	322	TGTAAAACGACGGCCAGTTTGTGGCCTACATTCTTCAGGG	CAGGAAACAGCTATGACCTGTCTTGGCTGTGTATTTCTCCAA
	0051306_106	284	TGTAAAACGACGGCCAGTGTCGCTTACCGGGCTGGC	CAGGAAACAGCTATGACCTGCTAGAGTCCTCCACATCCCG
	0051306_107	321	TGTAAAACGACGGCCAGTTCTCTTCTGACAGTTAAAGATGTGGG	CAGGAAACAGCTATGACCTCAGACAAGCAACATCCATTCTTC
	0051306_108	314	TGTAAAACGACGGCCAGTCTATGGGCCTGCTAACTGGAAC	CAGGAAACAGCTATGACCACAAAAGCTAGCCCTCAAAGTAAGG
	0051306_109	406	TGTAAAACGACGGCCAGTGGTCAAGCAGTTGACATTGCAG	CAGGAAACAGCTATGACCACTAGAGGGATCCCGGAAGTTG
	0051306_110	356	TGTAAAACGACGGCCAGTTCATTGGTTGTCTTCTACCTTTACCTG	CAGGAAACAGCTATGACCTGGAGGACAGGATGTTGTTCAG
	0051306_111	305	TGTAAAACGACGGCCAGTGAGAGATTGGTCCTAGGAAATGAGG	CAGGAAACAGCTATGACCTGCTGGAGTGAGTTTACACTTAGAATG
	0051306_112	264	TGTAAAACGACGGCCAGTTGTGTCACCAGATATCCAGTTAGAGTG	CAGGAAACAGCTATGACCAAATCTCCAAGAAAGATGAGATCCTG
	0051306_113	356	TGTAAAACGACGGCCAGTCTCACAACATCCCGAGGAGAC	CAGGAAACAGCTATGACCGGCATCAAAGAAACACATGAAGC
	0051306_114	246	TGTAAAACGACGGCCAGTTATAGGGCTCCAAAGAATGGGC	CAGGAAACAGCTATGACCCCTAGCTAACCCACATTAAAGACCAG
	0051306_115	241	TGTAAAACGACGGCCAGTGCTGGATGTGTTTAAGCTGGGT	CAGGAAACAGCTATGACCTCATTGCTTAGGGTAATTTCGGTT
	0051306_116	292	TGTAAAACGACGGCCAGTGCCATGTCAGGGCAATAAGAGA	CAGGAAACAGCTATGACCTGATCACTGTTCCTCCGGGTAT
	0051306_117	254	TGTAAAACGACGGCCAGTGAGCAGTCTTTGCTGTGGGAAT	CAGGAAACAGCTATGACCTTGTCAAACAGTGCCCAAGATTT
	0051306_118	396	TGTAAAACGACGGCCAGTGGCTTTGAAATATCTAAGTCTGTGTGC	CAGGAAACAGCTATGACCCAGACTACCTAGACATCTCTACCCTGC
	0051306_119	258	TGTAAAACGACGGCCAGTTTGATCGTCTGCCCTTTCTACC	CAGGAAACAGCTATGACCAAACAGCCCTGAAGAATGTAGGC
	0051306_120	344	TGTAAAACGACGGCCAGTGGGAAGCTTCACTGGACACTTTG	CAGGAAACAGCTATGACCTTGACAATCGGAGATCCAGAGC
	0051306_121	380	TGTAAAACGACGGCCAGTCCAATCATAGAAGGAGAAACTGCAC	CAGGAAACAGCTATGACCAAGCATGTGTCCTTTGATAAATTCTTG
	0051306_122	381	TGTAAAACGACGGCCAGTACTGGTTCTGAGCCCTGACTTC	CAGGAAACAGCTATGACCTGCTAGCATCCTATATGCACAATTTC
	0051306_123	392	TGTAAAACGACGGCCAGTGGGTTTCCTCCAGTTATCTATGTTGA	CAGGAAACAGCTATGACCACACGATGATAGCTTCAAGGAATACAA
	0051306_124	296	TGTAAAACGACGGCCAGTAAAGAGGATCGTGTTCCAGTGC	CAGGAAACAGCTATGACCAGGTGGAGAGGACAGTCTGTGG
	0051306_125	386	TGTAAAACGACGGCCAGTATCATCGTGTGTACTTGGCTGG	CAGGAAACAGCTATGACCCAGAGAACACAGTTGCGTATGTGC
	0051306_126	393	TGTAAAACGACGGCCAGTTCAAGAACTTTGGAAATGCAAGC	CAGGAAACAGCTATGACCACTCAGGAAACAGTAACTGAAGTCCC
	0051306_127	304	TGTAAAACGACGGCCAGTCCCGGATGAAGATAACAGTTGG	CAGGAAACAGCTATGACCTGAAAATGCAGTGGTAGAGCCC
	0051306_128	361	TGTAAAACGACGGCCAGTTTTGTGTGTTCAATCAATGGGC	CAGGAAACAGCTATGACCGATTAAGCCTGACCCAAATCTGC
	0051306_129	366	TGTAAAACGACGGCCAGTTTTCCTTTGGCTTTGCATGG	CAGGAAACAGCTATGACCAAAGGCATTGCACACACGG
	0051306_130	386	TGTAAAACGACGGCCAGTGACTCATGCATGGTTTTCTTAACTAGC	CAGGAAACAGCTATGACCTTGGATACACTCCTATCTGGAGACTG
	0051306_131	396	TGTAAAACGACGGCCAGTAAGAAAAGCACTAAATCCTGCCC	CAGGAAACAGCTATGACCAGTGCTGCCATGCCACTTTTAC
	0051306_132	369	TGTAAAACGACGGCCAGTAAGTCAGTGGTCTGACTGGTTTCA	CAGGAAACAGCTATGACCGGGTGGGATCATTTAAACAAAGC
	0051306_137	362	TGTAAAACGACGGCCAGTCTCTCTGGAGTCTAGGTCAGGTCC	CAGGAAACAGCTATGACCGCCCTGTGTCCTGCAAGC
Table S2. Primer sequences for 28 genes, rs2905608 and rs3734166 (page 3 of 15).
Gene	Amplicon name	PCR (bp)	Forward primer sequence	Reverse primer sequence
CDC23	0008697_026	184	TGTAAAACGACGGCCAGTTTTGTTGTCCTATTCCCAACCAC	CAGGAAACAGCTATGACCTGGATGTTTCACTAAAGGCAGAATG
	0008697_035	244	TGTAAAACGACGGCCAGTCTAAGTTGCTTTGGGATATCATTGG	CAGGAAACAGCTATGACCGAAGCTTCATCCCACAGTTTGC
	0008697_065	519	TGTAAAACGACGGCCAGTCTCCCTTCTCCACCCTTTCTTG	CAGGAAACAGCTATGACCACTAGATCAGCTCGACAAGCCC
	0008697_066	328	TGTAAAACGACGGCCAGTGTGAGATGTTGGAGTGGGAAGG	CAGGAAACAGCTATGACCCCAGCTTTAAATAAGAGCACCACC
	0008697_067	221	TGTAAAACGACGGCCAGTTGGCCCTTTAGGTAGGATCAGG	CAGGAAACAGCTATGACCTGAGATAAGCCAGGTGCTTTCC
	0008697_068	424	TGTAAAACGACGGCCAGTGGTGTAACTTTCGTTGATGCTAAAGAG	CAGGAAACAGCTATGACCGCACCACACCATACCTGGG
	0008697_069	334	TGTAAAACGACGGCCAGTACCAAGCTCGAGAACTTGATGG	CAGGAAACAGCTATGACCGAGAACTATAACCAAAGCCCTGCC
	0008697_070	380	TGTAAAACGACGGCCAGTTTCCCAACTAGGCTGTTCCTCC	CAGGAAACAGCTATGACCACAATGCACCTGTCAGGGTCTG
	0008697_071	290	TGTAAAACGACGGCCAGTTCAGAATCTCATTGATGTGGGC	CAGGAAACAGCTATGACCACAAGTGGGTGACAATCCAACC
	0008697_072	418	TGTAAAACGACGGCCAGTTGGATTGTCACCCACTTGTATTAGC	CAGGAAACAGCTATGACCTGTATTTGTTACCTTTGGCACTTTTG
	0008697_073	318	TGTAAAACGACGGCCAGTCCAGGACTTTAGAGGGAATGGG	CAGGAAACAGCTATGACCAGAAGGCAGAATCAAGGTTGGC
	0008697_074	203	TGTAAAACGACGGCCAGTCAGATTGCTGTGGTTAGGAGCC	CAGGAAACAGCTATGACCCCTTCCCATATCAGACGCATTG
	0008697_075	317	TGTAAAACGACGGCCAGTAAAGTTGCTGAAGGCTGTTTGG	CAGGAAACAGCTATGACCGAGCACAGATAGCCCAACCTTC
	0008697_076	240	TGTAAAACGACGGCCAGTCTGAACTTCTGGGAGGCTTGC	CAGGAAACAGCTATGACCCACCCTGCTACATCCCTACACC
	0008697_077	367	TGTAAAACGACGGCCAGTCCGCCTCCTTGATCTGTGG	CAGGAAACAGCTATGACCCTGTCCCTATGGAGCTGTTGC
	0008697_078	357	TGTAAAACGACGGCCAGTAAGCCAGCACATTGTTAGACCC	CAGGAAACAGCTATGACCTACTCAGTGCCCTACTGCCAGC
	0008697_079	327	TGTAAAACGACGGCCAGTTTTATAGCACTTTAGCACAGGCAATG	CAGGAAACAGCTATGACCGGCTATCAGCAGTTCCAAGCTC
	0008697_080	371	TGTAAAACGACGGCCAGTTTTGCTGAGCATGATCCCTATTC	CAGGAAACAGCTATGACCTGTATTCTGTTGCAGATGGGAGG
	0008697_081	382	TGTAAAACGACGGCCAGTCGGACATTTGGAAATAACATTGG	CAGGAAACAGCTATGACCCAGCTTGCCTGAGAAGGCTTAG
	0008697_082	381	TGTAAAACGACGGCCAGTTGAGCTCAGGGTCCAGACTTTATTC	CAGGAAACAGCTATGACCCCAGGATGCAATACTCAGACACTAGC
	0008697_087	355	TGTAAAACGACGGCCAGTTGTTACAGAACAATGCTCTCACCC	CAGGAAACAGCTATGACCCAAATGGCCAAGAGCTACTGAGG
	0008697_088	370	TGTAAAACGACGGCCAGTTGAAAGGCACTCTCCCTTCTCC	CAGGAAACAGCTATGACCGCTGTTTATGGACAGGACAGGC
CDC25	0000995_024	273	TGTAAAACGACGGCCAGTAAATGGGTACCAATCGAGAGGC	CAGGAAACAGCTATGACCGCCTCAAAGCCCACTTATACCC
	0000995_027	393	TGTAAAACGACGGCCAGTTTAACGGGCCTATGAAGACAGG	CAGGAAACAGCTATGACCCAATCCTCATACCAGAAAAGCAAAG
	0000995_028	273	TGTAAAACGACGGCCAGTTTTAAACCTTTAACATGAGGATTGGG	CAGGAAACAGCTATGACCTCTCTCTGGAAAGGCTTAGGGC
	0000995_030	291	TGTAAAACGACGGCCAGTAAGGGTCACTTGGAAAGAAGGAC	CAGGAAACAGCTATGACCAACGAAGGAGAGAGAAGAATGGG
	0000995_060	382	TGTAAAACGACGGCCAGTAGGGTCTGGGACTTAGCACTCC	CAGGAAACAGCTATGACCCCCTAAATCAAAGCGCCAGG
	0000995_061	363	TGTAAAACGACGGCCAGTCGAGTCCCTGAGGAGAGTAGGG	CAGGAAACAGCTATGACCATTCCTTCGAAGAGGTGGTCG
	0000995_062	508	TGTAAAACGACGGCCAGTCCAAACACTATCCTGCTCTGGC	CAGGAAACAGCTATGACCAAGAACCCGGGTCTCGTAACTC
	0000995_063	362	TGTAAAACGACGGCCAGTGGGTGGAGGAGTTTAGGAAAGC	CAGGAAACAGCTATGACCTAAAGCCTGACCTTTGAGCCG
	0000995_064	200	TGTAAAACGACGGCCAGTGGATGACATGATCTTTGACTTTTAAGG	CAGGAAACAGCTATGACCTTCCGTCTCTATCCTCCTTCCC
	0000995_065	378	TGTAAAACGACGGCCAGTGGATGCACCAATCCACTGAAG	CAGGAAACAGCTATGACCTCCTTGTCTAGCATACGAGGTATAAACA
	0000995_066	379	TGTAAAACGACGGCCAGTGGTGGCATTATCCAAATCCAGTG	CAGGAAACAGCTATGACCGCTATGAGGGTTGCTGGATTCAC
	0000995_067	350	TGTAAAACGACGGCCAGTTGGACATACAGTGGACAGAACAGG	CAGGAAACAGCTATGACCGAGGGAAAGGGAAAGTAACCTGC
	0000995_068	322	TGTAAAACGACGGCCAGTTTCTGGTCCACATTATCCCAGG	CAGGAAACAGCTATGACCAAACGTCTTCCTTCAACCTCCC
	0000995_069	348	TGTAAAACGACGGCCAGTAGTGGAGGAAAGGAGGAAGGG	CAGGAAACAGCTATGACCCAGTGGCTAAGGAGGAGCAGC
	0000995_070	376	TGTAAAACGACGGCCAGTAAACTGCTGCTCCTCCTTAGCC	CAGGAAACAGCTATGACCGAAACCTAATCCATTCCCAGGC
	0000995_071	262	TGTAAAACGACGGCCAGTGAGCCCATGATAACATTCCAGC	CAGGAAACAGCTATGACCTGGCTTGTGAGAAGACATGAGG
	0000995_072	349	TGTAAAACGACGGCCAGTGCCTGGGAATGGATTAGGTTTC	CAGGAAACAGCTATGACCAAGCATGTTGGCCTCAGCTATG
Table S2. Primer sequences for 28 genes, rs2905608 and rs3734166 (page 4 of 15).
Gene	Amplicon name	PCR (bp)	Forward primer sequence	Reverse primer sequence
CTNNA1	0001495_036	399	TGTAAAACGACGGCCAGTAAATTCTAACTTTTCAGCATTTACCAGC	CAGGAAACAGCTATGACCGAAGCCTTGATCACTTTTCCCC
	0001495_040	279	TGTAAAACGACGGCCAGTTCCAGAATGGTCAGAGGTAGGG	CAGGAAACAGCTATGACCGGGTTCTGTGTCAGTGATCTGTCC
	0001495_045	354	TGTAAAACGACGGCCAGTCCTACCTATGCCACAGATTGCC	CAGGAAACAGCTATGACCAAAGAAGATTGTCCACAAAGCCC
	0001495_080	335	TGTAAAACGACGGCCAGTCCCTCCTATTTGTAAGCCTGAAATC	CAGGAAACAGCTATGACCGCTCTTATGGTTGTTACCCAGGC
	0001495_081	324	TGTAAAACGACGGCCAGTTGGGGAATTGTATGTTAATGTTCAGTG	CAGGAAACAGCTATGACCGAAAGGCCTGCCTCTCTTTACC
	0001495_082	333	TGTAAAACGACGGCCAGTCAAAGGAACAGCAAACAACAACA	CAGGAAACAGCTATGACCGGCCAGTAGCAATCTTCCTGTG
	0001495_083	299	TGTAAAACGACGGCCAGTTCGAGAGCTAAGTTTGGGTTGC	CAGGAAACAGCTATGACCGGCGAAGGTAAGTAATGGTACTTTCAG
	0001495_084	330	TGTAAAACGACGGCCAGTCACCTTGAATAAAGAAGGGAACAGAG	CAGGAAACAGCTATGACCAATCAAGGAGTCAAGGACATATTTGG
	0001495_086	313	TGTAAAACGACGGCCAGTAACTGCATGGCTTACATGAGGG	CAGGAAACAGCTATGACCTCACCACACTTCACCAAGTTGC
	0001495_087	287	TGTAAAACGACGGCCAGTGAGCATGTGGTGTGATGTCTCC	CAGGAAACAGCTATGACCAGCAGTGTTTGCCCATTAATACAAC
	0001495_088	382	TGTAAAACGACGGCCAGTGCCAGCTTACAGTTGCCACC	CAGGAAACAGCTATGACCTGGCTATGACCAGCTTCTCAGG
	0001495_089	290	TGTAAAACGACGGCCAGTCTAGCTGAGTGATTCAGGGAGGG	CAGGAAACAGCTATGACCATATACTGCCACCGCATCTGCC
	0001495_090	353	TGTAAAACGACGGCCAGTACCAGTGAAGCAGAGGCTCG	CAGGAAACAGCTATGACCAAACGGTGTTCTGAATACTGAGGG
	0001495_091	333	TGTAAAACGACGGCCAGTTGACAGACTTTACCCGGTGAGC	CAGGAAACAGCTATGACCACTTACCCTGAATGGACCAGGC
	0001495_092	340	TGTAAAACGACGGCCAGTAGGAGAGGAAGCATGTGAGTGC	CAGGAAACAGCTATGACCCAGAGACTGGGACAGGACTTGG
	0001495_093	385	TGTAAAACGACGGCCAGTTGTGCAGAAACTCCAAGTCCTG	CAGGAAACAGCTATGACCAAGCACTCTGAGGAGTGAAGGG
	0001495_094	378	TGTAAAACGACGGCCAGTCCTTCAAGCACAGCCCACC	CAGGAAACAGCTATGACCCAGTGACTGATATTCAGGAGCCC
	0001495_095	356	TGTAAAACGACGGCCAGTCACAGACCAAGATTAAACGGGC	CAGGAAACAGCTATGACCCTAAGAGAATGGGCATCTCGGC
	0001495_096	425	TGTAAAACGACGGCCAGTTCCAGGTGGTGAATTTTCCAAG	CAGGAAACAGCTATGACCGTCCTGCAGCAGCGTACATTAG
	0001495_097	351	TGTAAAACGACGGCCAGTCTGGGCATCTTAGGAAGCAGTC	CAGGAAACAGCTATGACCCAATCAATCAATCACTACAGTAATCACA
	0001495_102	376	TGTAAAACGACGGCCAGTCCGCTTCTCCTTCTGTAAAGCCA	CAGGAAACAGCTATGACCCGTTCCGGCCTCCGCTTT
EGR1	0001958_003	318	TGTAAAACGACGGCCAGTCGCTGCAGATCTCTGACCCGTTC	CAGGAAACAGCTATGACCTCTCATTCTAAGATCCAGGAGCA
	0001958_004	189	TGTAAAACGACGGCCAGTGCTATCAATTATTAACTACCTCGGGA	CAGGAAACAGCTATGACCGAAAAGCGGCCAGTATAGGTGAT
	0001958_005	273	TGTAAAACGACGGCCAGTCTCTCTCTCCTGCCAGAGTCTTTT	CAGGAAACAGCTATGACCGAGTAAATGGGACTGCTGTCGTT
	0001958_006	257	TGTAAAACGACGGCCAGTCTAGTGAGCATGACCAACCCAC	CAGGAAACAGCTATGACCCTGCTGCTGTGGAAACAGGTAGTC
	0001958_007	343	TGTAAAACGACGGCCAGTCATTTTCCCTGAGCCACAAAG	CAGGAAACAGCTATGACCCTCCACTGGGCAAGCGTAAGG
	0001958_008	314	TGTAAAACGACGGCCAGTGCTACCAGTCCCAGCTCATCAAACC	CAGGAAACAGCTATGACCACAACACTTTTGTCTGCTTTCTTGT
	0001958_009	307	TGTAAAACGACGGCCAGTCCGTCCCCGGTTGCTACCTCTTA	CAGGAAACAGCTATGACCGTCTCTTGTGTTTCTTTTTCTCCCT
	0001958_010	296	TGTAAAACGACGGCCAGTGAAAGAAAGGGAAAAGGGAGAAAA	CAGGAAACAGCTATGACCAACTCGATTTTCTAGCATTGAAGG
	0001958_012	284	TGTAAAACGACGGCCAGTCAGTCCCAGTATTCTCAGAGCATGT	CAGGAAACAGCTATGACCTACATTCTGGAGAACCGAAGCTC
	0001958_013	286	TGTAAAACGACGGCCAGTGGACATGCTCACCTCTAGCCTTA	CAGGAAACAGCTATGACCCAATGTGTTTATAAGCCAAACAGTC
	0001958_014	333	TGTAAAACGACGGCCAGTTACTGAGTAGGCGGCGATTTT	CAGGAAACAGCTATGACCGGATAGACCGAGACCCTATTTGAAG
	0001958_041	304	TGTAAAACGACGGCCAGTGTTCGGATCCTTTCCTCACTCG	CAGGAAACAGCTATGACCCGGCTCTCATTCTAAGATCCAGG
	0001958_042	382	TGTAAAACGACGGCCAGTTACCTCGGGAGTCAATGGTAGC	CAGGAAACAGCTATGACCCCGCTGAGTAAATGGGACTGC
	0001958_043	377	TGTAAAACGACGGCCAGTTAGTGAGCATGACCAACCCACC	CAGGAAACAGCTATGACCCCCGACTGAGTGGCAAAGG
	0001958_044	367	TGTAAAACGACGGCCAGTCCCGACTACCTGTTTCCACAGC	CAGGAAACAGCTATGACCCGGATGTGGGTGGTGAGG
	0001958_045	417	TGTAAAACGACGGCCAGTCCCAGTGGAGTCCTGTGATCG	CAGGAAACAGCTATGACCGGAGGGGAAGCCACTGTGC
	0001958_046	350	TGTAAAACGACGGCCAGTAGGCATACCAAGATCCACTTGC	CAGGAAACAGCTATGACCAGCAAATTTCAATTGTCCTGGG
	0001958_047	377	TGTAAAACGACGGCCAGTCACCACGTACTCCTCTGTTCCC	CAGGAAACAGCTATGACCTCCATGCAAATCAAGTTCTTTGG
	0001958_048	362	TGTAAAACGACGGCCAGTCTGGAGTGGAAGGTCTATTGGC	CAGGAAACAGCTATGACCGATCACCATTGGTTTGCTTGG
	0001958_050	320	TGTAAAACGACGGCCAGTCCGTACTCTCACATGTGGCAAA	CAGGAAACAGCTATGACCGGTAACTACAACATTCCAACTCCTGA
	0001958_051	333	TGTAAAACGACGGCCAGTTGAGCTTCGGTTCTCCAGAATG	CAGGAAACAGCTATGACCACAGCCCTCAATAGGGCAGAG
	0001958_056	382	TGTAAAACGACGGCCAGTCTAGTTCACGCCTAGGAGCCG	CAGGAAACAGCTATGACCGCACCTCCATCCTGCACC
Table S2. Primer sequences for 28 genes, rs2905608 and rs3734166 (page 5 of 15).
ETF1	Amplicon name	PCR (bp)	Forward primer sequence	Reverse primer sequence
ETF1	0002107_024	357	TGTAAAACGACGGCCAGTTGACCTGTTTCCATAACTTTGGG	CAGGAAACAGCTATGACCCTGATGACAGCCGACTTAAGGG
	0002107_025	271	TGTAAAACGACGGCCAGTTGACTTAAAGGATCAGGCAGGG	CAGGAAACAGCTATGACCACTGACTGCTAATGGGTACGGG
	0002107_029	279	TGTAAAACGACGGCCAGTGTCATTAGGTCGAATAGGTGTGTTTG	CAGGAAACAGCTATGACCATTGCTCCTGAAATCAGCCATC
	0002107_030	299	TGTAAAACGACGGCCAGTTGAGAGATTGAGTCCCTGAGCC	CAGGAAACAGCTATGACCTCCTTCCCTGAAATCAGATTCG
	0002107_061	338	TGTAAAACGACGGCCAGTGCAGAGAGCCAATGAGAAGTCG	CAGGAAACAGCTATGACCCACCAAGACCACAGAGTTAGCG
	0002107_062	326	TGTAAAACGACGGCCAGTCTTAGGTAAGGCACAGGGAGGG	CAGGAAACAGCTATGACCTAGTGCCTGGTTCTCCTCATCC
	0002107_064	286	TGTAAAACGACGGCCAGTTTCCGTAGAAGGTTTTCCCACA	CAGGAAACAGCTATGACCCCATACTGTTTTCTTATTGCTAGACACA
	0002107_065	357	TGTAAAACGACGGCCAGTGCTGAACGTTTAGTTAAGGGAATGG	CAGGAAACAGCTATGACCTTCCAGTGCTCACACAGAGGAC
	0002107_066	409	TGTAAAACGACGGCCAGTTGCTGAGCTTTGCATACCATTAAG	CAGGAAACAGCTATGACCCAAACACACCTATTCGACCTAATGAC
	0002107_067	324	TGTAAAACGACGGCCAGTGAGAGTGATAGGTGGGCAAGGG	CAGGAAACAGCTATGACCCTGCTGCGTCAATCACCTATCC
	0002107_068	338	TGTAAAACGACGGCCAGTCCTTATTCCCTTACCAGCCACC	CAGGAAACAGCTATGACCGAACTTAGTTGTAGGCTGCTGCG
	0002107_072	367	TGTAAAACGACGGCCAGTAGACTGGCAGTTTCAAGGATGC	CAGGAAACAGCTATGACCTCATACATGTCTGTCGTTCCTGTG
	0002107_073	374	TGTAAAACGACGGCCAGTAACATGCAATTTAAGTGGAAGCG	CAGGAAACAGCTATGACCATGACCTTGCATATCAGCTGGG
	0002107_074	382	TGTAAAACGACGGCCAGTGATGGGACACAGCTTCTGGC	CAGGAAACAGCTATGACCGGATTATTGGAACGATAGGCAGG
	0002107_077	376	TGTAAAACGACGGCCAGTTGACAAGACCAGAGAAATTGGATG	CAGGAAACAGCTATGACCCCACAGTTCAGGCCTTTCTAGACC
	0002107_082	346	TGTAAAACGACGGCCAGTTTCCTCATCCAGACCTACTGGC	CAGGAAACAGCTATGACCCCGCCTTGTGAGGTAAGGC
	0002107_083	383	TGTAAAACGACGGCCAGTTCCACCCTATTCAAGGAGAATGG	CAGGAAACAGCTATGACCACGTAGGACACCGGCTCCC
FAM53C	0051307_033	240	TGTAAAACGACGGCCAGTTGTAGCTCATGAATCGCAGAGG	CAGGAAACAGCTATGACCAAGTTGACCCTGGCAAGAAGG
	0051307_069	308	TGTAAAACGACGGCCAGTACTCTCCTCAGGGACTCGTTGG	CAGGAAACAGCTATGACCCCACTAGGTTCCATCATCTGGC
	0051307_070	395	TGTAAAACGACGGCCAGTTGGTGCTGGTATTCCAGTTAGAAA	CAGGAAACAGCTATGACCAGGGTTATCATGATTCTCCCCA
	0051307_071	292	TGTAAAACGACGGCCAGTAGTCCCAATGGTGCTAGAATGG	CAGGAAACAGCTATGACCCCATTAGTGGGCTCTTCCAGG
	0051307_072	348	TGTAAAACGACGGCCAGTCTCCATACATTATGTGGCAAATGG	CAGGAAACAGCTATGACCCCCGGTGCTTTATGGGAGTC
	0051307_073	357	TGTAAAACGACGGCCAGTCTGCCGCTCACTCTCAGTGC	CAGGAAACAGCTATGACCGGGCAGAGGGCAAGAAGC
	0051307_074	378	TGTAAAACGACGGCCAGTCCCAAGATTCCTCTCGACCC	CAGGAAACAGCTATGACCCGGCAGGGTAATGAAGCTAGG
	0051307_075	319	TGTAAAACGACGGCCAGTCTTGCCTTCAGGTGTAACTGTCTTC	CAGGAAACAGCTATGACCGGGACTCGACACTTGTTAGTAGCC
	0051307_076	342	TGTAAAACGACGGCCAGTCCTGGACTTGAATTTGATTGAGG	CAGGAAACAGCTATGACCAGACACAAGTGCCCTTTGAAGC
	0051307_077	361	TGTAAAACGACGGCCAGTGAGTGTGAGTATCCCTGCCACC	CAGGAAACAGCTATGACCATGAAATCCTTTGCAGAGTCGG
	0051307_078	378	TGTAAAACGACGGCCAGTGGAAGGCAATTGCTCCTTAACAG	CAGGAAACAGCTATGACCCCCTCAACCCTGCTTCAGTTG
	0051307_079	368	TGTAAAACGACGGCCAGTTTTCTCATCAGATTGTCCAGGCT	CAGGAAACAGCTATGACCGGCAAATAAACACTTCCTGGCA
	0051307_080	353	TGTAAAACGACGGCCAGTGCTGTTGGGAAGGTGACTGC	CAGGAAACAGCTATGACCCCTCACAAGCTATTGTGGTGGC
	0051307_081	373	TGTAAAACGACGGCCAGTGCAACTTGAGCCAGGACAGC	CAGGAAACAGCTATGACCTAGCCAGGAGATAGGGAGGAGC
	0051307_082	381	TGTAAAACGACGGCCAGTTCCTCATGTAAGGGAGGAAGACC	CAGGAAACAGCTATGACCGCATTGCCAGTAACCTGTTGG
	0051307_083	381	TGTAAAACGACGGCCAGTCCTCTTCAGGCCATAATTTCCC	CAGGAAACAGCTATGACCAAATGGTCAGCAGTCCAAATGC
	0051307_084	351	TGTAAAACGACGGCCAGTTCAGAACTGTCATCTTGCTTCCC	CAGGAAACAGCTATGACCCACAGGAGGAGAGCACCAGC
	0051307_085	372	TGTAAAACGACGGCCAGTCTGACACTGGGTCAATGTCTGC	CAGGAAACAGCTATGACCGTTAGGTGGCCTTCTACCCTGC
	0051307_090	360	TGTAAAACGACGGCCAGTCCGAGCAGGCCCTAATCC	CAGGAAACAGCTATGACCTCTCAAAGTGTCTCTCGGACAGC
	0051307_091	342	TGTAAAACGACGGCCAGTTGCCTTTGTTTACCTTCTTCCG	CAGGAAACAGCTATGACCCTGCCCTCCACCACCTACC
Table S2. Primer sequences for 28 genes, rs2905608 and rs3734166 (page 6 of 15).
Gene	Amplicon name	PCR (bp)	Forward primer sequence	Reverse primer sequence
GFRA3	0002676_019	314	TGTAAAACGACGGCCAGTCAGGAATATCCCTCTCCCAACC	CAGGAAACAGCTATGACCACGGTCCAATAGATGTCCAAGC
	0002676_020	352	TGTAAAACGACGGCCAGTCATGAACAGCTGTCTCCAGGC	CAGGAAACAGCTATGACCTTCCTGATGTCAAATGCAGAGC
	0002676_021	329	TGTAAAACGACGGCCAGTTTGCAGCTGGTTAGGTAGAGGC	CAGGAAACAGCTATGACCTTCCAGCCTGACACAGTCTTCC
	0002676_022	381	TGTAAAACGACGGCCAGTTCCACTACCTTCTTGTCAAATCAGG	CAGGAAACAGCTATGACCTACACACCTGCAAAGCGGG
	0002676_023	346	TGTAAAACGACGGCCAGTCAGACCTCTGCCTCAAGTTTGC	CAGGAAACAGCTATGACCGCTCAGCACAGGAACGTGG
	0002676_024	314	TGTAAAACGACGGCCAGTATTGAGCTACTGCACTCCAGCC	CAGGAAACAGCTATGACCAGTCCCTGTGAAGAGGGAAAGG
	0002676_025	291	TGTAAAACGACGGCCAGTAGGGAACCCTATGTTGGCTAGG	CAGGAAACAGCTATGACCTTTCCTTCCCTTGAGTCCAGC
	0002676_026	318	TGTAAAACGACGGCCAGTCTGTTCAACCTGTCTGGAACCC	CAGGAAACAGCTATGACCTCCCTTTGTCTGCCTAGTTTGG
	0002676_027	309	TGTAAAACGACGGCCAGTTGAGGCTGAGGTAGTGAAAGGG	CAGGAAACAGCTATGACCCATGAATCAGAAGTGGAGATGGG
	0002676_028	325	TGTAAAACGACGGCCAGTGAAAGGACAGCAGCAGGAAGG	CAGGAAACAGCTATGACCACTCAGAGGAGGAGACGAGGG
	0002676_029	402	TGTAAAACGACGGCCAGTAAGTTAGCCATTCTCTATTGCATTCC	CAGGAAACAGCTATGACCTTTCTTCCAACTCCAAGTCAAGAAC
	0002676_034	363	TGTAAAACGACGGCCAGTTTTGGTCCAAGGAAATCTCTGC	CAGGAAACAGCTATGACCGCTGGAAACTCGCCATCTAGG
HNRPA0	0010949_039	385	TGTAAAACGACGGCCAGTGGTAGCCCTAGGCTGCCGT	CAGGAAACAGCTATGACCTCACTCGTCTGCACATTGAGG
	0010949_040	334	TGTAAAACGACGGCCAGTAGGCCTTAACCAACGATAACGG	CAGGAAACAGCTATGACCAGCTTCTTAACCTTGGCGTGG
	0010949_041	332	TGTAAAACGACGGCCAGTCTTTGGCTTCGTGACCTACTCC	CAGGAAACAGCTATGACCGACTGCTTTCTTCACCTCCACG
	0010949_042	328	TGTAAAACGACGGCCAGTGATTATTGCCGACAAGCAGTCC	CAGGAAACAGCTATGACCAGCCGTTACCGTAGTCGCTCC
	0010949_043	376	TGTAAAACGACGGCCAGTTGGTCGAGACCAGAACGGC	CAGGAAACAGCTATGACCAGGCGGTGTGTGTGAGGG
	0010949_044	368	TGTAAAACGACGGCCAGTAATAGTGGACCTTACAGAGGCGG	CAGGAAACAGCTATGACCATCAGCAAGTTCACTCCCTCCC
	0010949_050	360	TGTAAAACGACGGCCAGTGCATCCGTTGGGAATGGC	CAGGAAACAGCTATGACCCTTCCGCTTCTGCCAGCC
	0010949_051	328	TGTAAAACGACGGCCAGTCTAGGAGGAAATGAATCGCGG	CAGGAAACAGCTATGACCCCGAGGAGACTGGAAGACAACC
HSPA9	0003313_031	368	TGTAAAACGACGGCCAGTGCGGAGCATATTACCTGTACGC	CAGGAAACAGCTATGACCAGAATTCAAACCCTAAAGGGCG
	0003313_034	259	TGTAAAACGACGGCCAGTGGTGGAAGATGGATGTTCATGG	CAGGAAACAGCTATGACCTCTACAGGAGCTGGAGCACAGG
	0003313_067	407	TGTAAAACGACGGCCAGTAAGTGAGCCCAAGTTTTCTCTTTT	CAGGAAACAGCTATGACCCAATCATGCTCACCTTTGCTTG
	0003313_068	377	TGTAAAACGACGGCCAGTCTTGTTTCAAGGCGGGATTATG	CAGGAAACAGCTATGACCGCGCAAATCAGGTTCTCAAATTC
	0003313_069	306	TGTAAAACGACGGCCAGTCCATTGTACTCCAGCCTTAGCG	CAGGAAACAGCTATGACCATGCTGAGGCTCTTCTGTGTGG
	0003313_070	219	TGTAAAACGACGGCCAGTAAGGATGACACAGGTTGTTGGG	CAGGAAACAGCTATGACCATCTGGCCAGCATCTTTAGTGG
	0003313_071	335	TGTAAAACGACGGCCAGTTTCAATGACTCGCAGAGACAGG	CAGGAAACAGCTATGACCTTACCATGGCCCAAAAGAAAAG
	0003313_072	347	TGTAAAACGACGGCCAGTCCATTCTTTTCTTTTCTTTTGGGC	CAGGAAACAGCTATGACCAAAGCAAAGAGCAATCTGAACAAAG
	0003313_073	167	TGTAAAACGACGGCCAGTACTCCATTTTGTGTTGTTCCACC	CAGGAAACAGCTATGACCAAGACTGCTCGAATTTTCCGTG
	0003313_074	352	TGTAAAACGACGGCCAGTAATTAGATCTCACCCTCCCTTTGG	CAGGAAACAGCTATGACCAAGAATACACTATGCGCCAGCC
	0003313_075	295	TGTAAAACGACGGCCAGTAGGTAGTTCCCAAGTGTGGGC	CAGGAAACAGCTATGACCTGCAATTACATCCGTCATAGAACC
	0003313_076	298	TGTAAAACGACGGCCAGTAGGTAGTTCCCAAGTGTGGGC	CAGGAAACAGCTATGACCCCATGGGTATCTAGTTGCATCCC
	0003313_077	343	TGTAAAACGACGGCCAGTAGGTAGTTCCCAAGTGTGGGC	CAGGAAACAGCTATGACCGGCTCAGTGCCTGTTTGTGG
	0003313_078	355	TGTAAAACGACGGCCAGTATGCAATGGAGGAAGAAGAGGC	CAGGAAACAGCTATGACCTGACATGTCCAAACTCTCCCAC
	0003313_079	403	TGTAAAACGACGGCCAGTATCCCAGACTCTTTCATGCCAC	CAGGAAACAGCTATGACCAATCTCTTCTTTCAGCTTGTTGCAC
	0003313_080	388	TGTAAAACGACGGCCAGTACCAATTACCTGCTGATGAGGTG	CAGGAAACAGCTATGACCTGGCTATGGAGGGAGCCAC
	0003313_081	425	TGTAAAACGACGGCCAGTGAGTGCAACAAAGAGCAAATGG	CAGGAAACAGCTATGACCGGTTTCACCCCTTGAAAATATGG
	0003313_083	363	TGTAAAACGACGGCCAGTCATCCATAGACTTGAAATGAGACCAC	CAGGAAACAGCTATGACCAGCCATGGCATATTCTTGAAGC
	0003313_088	340	TGTAAAACGACGGCCAGTTGACGTCCTCACTTCACAAAGC	CAGGAAACAGCTATGACCTGAGCTCAGAAAGAGTCCAGGG
	0003313_089	373	TGTAAAACGACGGCCAGTGCAAGAAGACTGTAATCGGTTCG	CAGGAAACAGCTATGACCTATCATGGCGGATAAATGGAGG
Table S2. Primer sequences for 28 genes, rs2905608 and rs3734166 (page 7 of 15).
Gene	Amplicon name	PCR (bp)	Forward primer sequence	Reverse primer sequence
JMJD1B	0051780_044	303	TGTAAAACGACGGCCAGTTGGCAAATGTTGATATACAGCTCC	CAGGAAACAGCTATGACCTTCATGTGGCATCTGACTCTGC
	0051780_045	349	TGTAAAACGACGGCCAGTCCACTGGAAGAAACCATTCAGG	CAGGAAACAGCTATGACCTGCTCGCCTATCTAAACCATCC
	0051780_054	314	TGTAAAACGACGGCCAGTAGTAGGGATCAGTGGGTCTGGG	CAGGAAACAGCTATGACCAAGTTGAATGAAGCCAAGCAGC
	0051780_055	292	TGTAAAACGACGGCCAGTCCTTCAGCCATGAGAAAATTGG	CAGGAAACAGCTATGACCTCTCAGAGAAATCTGATGATGCTTAAA
	0051780_060	322	TGTAAAACGACGGCCAGTGAGCTTCCTGGAGAAGAGGAGG	CAGGAAACAGCTATGACCTTTATTATTCAAGGGCAGAGCTGG
	0051780_110	388	TGTAAAACGACGGCCAGTTCAGTTGTTCAAAACAGTGGGG	CAGGAAACAGCTATGACCTGGAGGACAAAGGAGAAAAGACTG
	0051780_111	334	TGTAAAACGACGGCCAGTGGTTGGGAATGTTTCCAAGGAC	CAGGAAACAGCTATGACCAAATGCTAATATGTTCCCACCCAG
	0051780_112	357	TGTAAAACGACGGCCAGTAGATACAGGATTCAGAATTAACATCGC	CAGGAAACAGCTATGACCAAGGGATCTACACACAGCAAGATAATG
	0051780_113	337	TGTAAAACGACGGCCAGTCATTGGAACTTGGCAGTCTATGC	CAGGAAACAGCTATGACCGACAAATGTAGACGGTGGCTGC
	0051780_114	342	TGTAAAACGACGGCCAGTGTAGACAGTAATGGGAGCGATGG	CAGGAAACAGCTATGACCTGAGATCCTCACTGTGTTTGGG
	0051780_115	372	TGTAAAACGACGGCCAGTCAGCCACCGTCTACATTTGTCC	CAGGAAACAGCTATGACCAAGGAGGGCGAAAGAGTAAACC
	0051780_116	316	TGTAAAACGACGGCCAGTAGATTGTCATGAGAAGCCAGCA	CAGGAAACAGCTATGACCGGCTCTCAAGGCTTTGTTTGAA
	0051780_117	367	TGTAAAACGACGGCCAGTGGCTGTAGCTCTGCACAAGAGG	CAGGAAACAGCTATGACCAACTTTCTCCACAAATGCCAGG
	0051780_118	360	TGTAAAACGACGGCCAGTAGCCTCCTAAATGCCCGTACC	CAGGAAACAGCTATGACCAGAGAGTTGGCATCTCAATGGG
	0051780_119	352	TGTAAAACGACGGCCAGTCTGCAGATTCGGCATCTTTAGC	CAGGAAACAGCTATGACCAGTCCGAGTCTTGTCTGCAAGC
	0051780_120	351	TGTAAAACGACGGCCAGTGTCTTTGGCAGGCACTCAGG	CAGGAAACAGCTATGACCAGAACACGACAGGCATTTGAGC
	0051780_121	379	TGTAAAACGACGGCCAGTAGGGAAAGGAGTAGCAACCCAG	CAGGAAACAGCTATGACCGGAAAGCAAAGACCAAGATGATG
	0051780_122	328	TGTAAAACGACGGCCAGTGGTGTGTGTTAGTTTGCGTTGC	CAGGAAACAGCTATGACCAAATGCCATCTGCCACTGTCC
	0051780_123	331	TGTAAAACGACGGCCAGTAAGCAGCTACGTTATTGAAATGTGG	CAGGAAACAGCTATGACCGGCTTCTCCATCTCCTGATTCC
	0051780_124	399	TGTAAAACGACGGCCAGTCCCAGACCTATTTAGTATGTGAAGCC	CAGGAAACAGCTATGACCAATGTGTGAGTTCAAAGAATCCTGG
	0051780_125	363	TGTAAAACGACGGCCAGTCCTCCTTCCCATGTGACTGATT	CAGGAAACAGCTATGACCTGATCTCTGATGGTTCTTTCATGG
	0051780_126	331	TGTAAAACGACGGCCAGTCTCATGGTGCCTCAGTCAAGC	CAGGAAACAGCTATGACCCCAGGTATCTGTGGTAGGCAGG
	0051780_127	375	TGTAAAACGACGGCCAGTCTGTTGAAAATCGGACACCAGC	CAGGAAACAGCTATGACCCTCCCTCATACCATAGGCGTTG
	0051780_128	357	TGTAAAACGACGGCCAGTTTTCGAGACATGATGCCAACC	CAGGAAACAGCTATGACCATTCACTTCTCCAGCACTTGCC
	0051780_129	357	TGTAAAACGACGGCCAGTGCCAGTGTCAATGAGAAATCAGTC	CAGGAAACAGCTATGACCGCCACTGGCCCTAAGGATG
	0051780_130	323	TGTAAAACGACGGCCAGTTCTGTGTGTAGGGAGCTTAGACCA	CAGGAAACAGCTATGACCAGGGTGTCTCAGCAACGAGACT
	0051780_131	361	TGTAAAACGACGGCCAGTGTTGGCCATGATACCTCTGGTG	CAGGAAACAGCTATGACCGAAATAAGAAAGCCCATGGAACTG
	0051780_132	384	TGTAAAACGACGGCCAGTTTGCACTTACAGCTTTTCTGTGTTG	CAGGAAACAGCTATGACCCCATATCCCCAAACTTCTTCCC
	0051780_133	334	TGTAAAACGACGGCCAGTGGTAGAACGTACATTTGCATGGG	CAGGAAACAGCTATGACCGATAGGGATGTGGCACTCTTGG
	0051780_134	355	TGTAAAACGACGGCCAGTACAACACTTAACAGGGAACGGC	CAGGAAACAGCTATGACCACGCTATCAGACTTCCACCAGG
	0051780_135	361	TGTAAAACGACGGCCAGTCTCCTGATTTGAGATTCACGGG	CAGGAAACAGCTATGACCAATGTGCCTTTCCTTATAATCCAGG
	0051780_136	368	TGTAAAACGACGGCCAGTGGAGGCTCCAGGATTAGGAAATG	CAGGAAACAGCTATGACCCCCAGGGAACACTGGTAATAGGTG
	0051780_137	373	TGTAAAACGACGGCCAGTAGCACAAAATCAGCCAAAGCAG	CAGGAAACAGCTATGACCATATAAACAGCCTGCAGGGCAC
	0051780_138	374	TGTAAAACGACGGCCAGTGGACAGTTGATTTCCAACATGAGG	CAGGAAACAGCTATGACCTGAAGACCTGGAAATGAATCCC
	0051780_144	336	TGTAAAACGACGGCCAGTGGGCACGTTGGCCTTCAG	CAGGAAACAGCTATGACCCCCTGGTCTCAATCTTCCTTCAG
	0051780_145	399	TGTAAAACGACGGCCAGTTCCTACAAGACAGCAGGTAGGAGC	CAGGAAACAGCTATGACCCAACAGCCACCACCAACCAC
Table S2. Primer sequences for 28 genes, rs2905608 and rs3734166 (page 8 of 15).
Gene	Amplicon name	PCR (bp)	Forward primer sequence	Reverse primer sequence
KIF20A	0010112_038	253	TGTAAAACGACGGCCAGTTCTTCAAATGGCTACCTGACCC	CAGGAAACAGCTATGACCTTCTGGTCCTCTTTCCTTTCTCAC
	0010112_066	225	TGTAAAACGACGGCCAGTTCTGTAACAAAGCTGCACCTCG	CAGGAAACAGCTATGACCGGCTCCTTCTCTAACCTCACCC
	0010112_067	306	TGTAAAACGACGGCCAGTAAGAAGTAGGAAGCGGGACACG	CAGGAAACAGCTATGACCTGGCCTGAGGATATCACTTTCC
	0010112_068	355	TGTAAAACGACGGCCAGTATGTGGGTTGGAATGATTGTGG	CAGGAAACAGCTATGACCTTGGGTGCTTGTAGAACAAGGG
	0010112_069	277	TGTAAAACGACGGCCAGTTGGAACGACAGGAAGATCAGGT	CAGGAAACAGCTATGACCTCAGGAAGAGAAGCTTTCCCTCTA
	0010112_070	329	TGTAAAACGACGGCCAGTAGAAGCTGCTTGAGTGGTCTCC	CAGGAAACAGCTATGACCATGAAAGATGGACAGCTGAGGC
	0010112_071	360	TGTAAAACGACGGCCAGTATTCCTGATTGGCTGGTAATGG	CAGGAAACAGCTATGACCCCTCTTCAAGGAAGTGGACAGC
	0010112_072	284	TGTAAAACGACGGCCAGTGAAATGAAGAAGCTGTCCCTGC	CAGGAAACAGCTATGACCCCTGGCAGCTATTAGGAACAGG
	0010112_073	381	TGTAAAACGACGGCCAGTTGCAATCTAAGGTCTGCCTTCC	CAGGAAACAGCTATGACCTCAGCATCTTGCACATGAATCC
	0010112_074	268	TGTAAAACGACGGCCAGTATGGCAATCCCTATGTGAAAGG	CAGGAAACAGCTATGACCTTTCCATGACCAGGCAGAGG
	0010112_075	352	TGTAAAACGACGGCCAGTACCTCAACCAGAACTCCAGCC	CAGGAAACAGCTATGACCGCACAGGATCTGACATAAGGGC
	0010112_076	348	TGTAAAACGACGGCCAGTGATAGTTGGGAAAGCATGGAGG	CAGGAAACAGCTATGACCTTTGGGTATCCTAGCACCATCC
	0010112_077	218	TGTAAAACGACGGCCAGTGATGGTGCTAGGATACCCAAAGG	CAGGAAACAGCTATGACCGCACACCCATCACACCTCTAGC
	0010112_078	332	TGTAAAACGACGGCCAGTCATTGCTAGCCAGGTGAGAAGC	CAGGAAACAGCTATGACCCCTCAGAAGGCACAAGCCC
	0010112_079	332	TGTAAAACGACGGCCAGTCATCTCCATGTATGGCAAAGAGG	CAGGAAACAGCTATGACCGATCTTGAGGCACAACTCCACC
	0010112_080	291	TGTAAAACGACGGCCAGTTTGTGCCTCAAGATCTGTTCCC	CAGGAAACAGCTATGACCCCAAACATAGATTGAACCCAAAGC
	0010112_081	363	TGTAAAACGACGGCCAGTGGGATCAGTGTCACAAGTGCTTT	CAGGAAACAGCTATGACCGGGATGTAGCTTGCAGTTTAGGAA
	0010112_083	380	TGTAAAACGACGGCCAGTACCCTTAGCCCTCTCGTTTCTC	CAGGAAACAGCTATGACCAGGGCCATGACTGCTCTTCTC
	0010112_084	394	TGTAAAACGACGGCCAGTGGAAGAAGGCAGCATGTATTGC	CAGGAAACAGCTATGACCAAACAACAACATGAGATTACATAGGTGG
	0010112_090	364	TGTAAAACGACGGCCAGTCCTGCTCAGATACTCACTGCCC	CAGGAAACAGCTATGACCATTCCAGTCGTTCGCTTCTGC
	0010112_091	364	TGTAAAACGACGGCCAGTCTGCTGAAGCCTCAAGATTTCC	CAGGAAACAGCTATGACCCACAGCCGCACACTCACC
Table S2. Primer sequences for 28 genes, rs2905608 and rs3734166 (page 9 of 15).
Gene	Amplicon name	PCR (bp)	Forward primer sequence	Reverse primer sequence
KLHL3	0026249_037	255	TGTAAAACGACGGCCAGTACAGGCTGATAGATGCCTCTGG	CAGGAAACAGCTATGACCCAGTCCTTGATGAAGCTCATGG
	0026249_040	353	TGTAAAACGACGGCCAGTGTGGGAAATAAGGCTGGAAAGC	CAGGAAACAGCTATGACCGAGGAGTCTGCAGAAGACCAGG
	0026249_041	351	TGTAAAACGACGGCCAGTGAGGATCATAGTGGGTGATGCC	CAGGAAACAGCTATGACCTCACCAAACCACAAGTCCTTCC
	0026249_048	306	TGTAAAACGACGGCCAGTAAGGATGCTTTGCTTGGTTGAG	CAGGAAACAGCTATGACCAGGACCCACTTGTGAGCAAATC
	0026249_098	381	TGTAAAACGACGGCCAGTTTCCTAGGAGACCAAGGAGCAG	CAGGAAACAGCTATGACCCTGCCTAGCCAATGCAAACAC
	0026249_099	324	TGTAAAACGACGGCCAGTAAAGAAATCCAAACTTCTTAGCTTTGC	CAGGAAACAGCTATGACCGCTTAGAGTTCAGTAGAGGAGAATGCC
	0026249_100	358	TGTAAAACGACGGCCAGTAGGAAGCTTTCCATCAACCTGC	CAGGAAACAGCTATGACCCTTCCAAAGCAAAGTGCATTCC
	0026249_101	279	TGTAAAACGACGGCCAGTGCCTGGCACATAGTAGCCTCC	CAGGAAACAGCTATGACCTAAACCCATTCATCCAACTGCC
	0026249_102	337	TGTAAAACGACGGCCAGTTGATAGTGTGAAATCTGGGTGGG	CAGGAAACAGCTATGACCACCTGGTTCCATCAAGTCCTCC
	0026249_103	414	TGTAAAACGACGGCCAGTTCTGGAAGGTAAACATATCCCAGG	CAGGAAACAGCTATGACCAAAGATCTTCTACTCCCGGGGC
	0026249_104	192	TGTAAAACGACGGCCAGTTTACTGAAGTTGCCCATGTTGC	CAGGAAACAGCTATGACCTACTCCATCCAACCAGGATTGC
	0026249_105	382	TGTAAAACGACGGCCAGTCCAGAGCTTGATCCCTTATCCC	CAGGAAACAGCTATGACCAAGACTTGGAGGCAGGAGTGG
	0026249_106	230	TGTAAAACGACGGCCAGTAGCCATGTGGAAGTACCAGGG	CAGGAAACAGCTATGACCGGAGTAGCTCACGACTTCTGGC
	0026249_107	370	TGTAAAACGACGGCCAGTATTGCCATCCATCAACATGAGC	CAGGAAACAGCTATGACCGCTGGATGAGGAAGAAGAGTGG
	0026249_108	276	TGTAAAACGACGGCCAGTTGTTTCAGGGAGTTGCCACAGG	CAGGAAACAGCTATGACCCCCGTGGGCCAGGTAGGC
	0026249_109	382	TGTAAAACGACGGCCAGTGAGGTTGCTAGTCTTATGAGGAGGC	CAGGAAACAGCTATGACCTGGGAAATCTCCCTGCTGTTTAG
	0026249_110	339	TGTAAAACGACGGCCAGTGTTGTATTGCCATGAAGGGAGG	CAGGAAACAGCTATGACCGCACTCAGGCCCAAGTTAAGC
	0026249_111	378	TGTAAAACGACGGCCAGTCCCTTGGCTGTGACTCAGGATA	CAGGAAACAGCTATGACCCCAGGGTCTGTATTGTCCCTGTAG
	0026249_112	366	TGTAAAACGACGGCCAGTCGCAGTGTGGACACCATTACC	CAGGAAACAGCTATGACCGGGTGTGGCCAGAGAACTGC
	0026249_113	365	TGTAAAACGACGGCCAGTGACCTCTCTTCTGGATTTGTCCC	CAGGAAACAGCTATGACCTCAGTGTTACCCGAGGCTTCTC
	0026249_114	372	TGTAAAACGACGGCCAGTCAGGAAGCAGATGAGAACTGCC	CAGGAAACAGCTATGACCTCCATCTGAATCACACACGACC
	0026249_115	403	TGTAAAACGACGGCCAGTGGGTCCTACTTTTAGGTTTTCCCAG	CAGGAAACAGCTATGACCTGAATTAGCAAAGCTCTCACCAAG
	0026249_116	360	TGTAAAACGACGGCCAGTCTACTGCTTTCCCTGTGAGGTAGG	CAGGAAACAGCTATGACCAGCACCTGCTTGGAAGTAGCC
	0026249_117	335	TGTAAAACGACGGCCAGTTCATACCTTGCAGTCTGGGACAC	CAGGAAACAGCTATGACCTGGAGACATTTCTTCCAGGTCC
	0026249_118	400	TGTAAAACGACGGCCAGTTTGTGCCCTAAATGTGCAACTC	CAGGAAACAGCTATGACCAAAGTCTAGCTTCTCAGTGGTGGG
	0026249_119	369	TGTAAAACGACGGCCAGTTTCGGTGTGTCTGTGTGATGG	CAGGAAACAGCTATGACCCCTGGTGATGAAGAGATAGCAGG
	0026249_120	377	TGTAAAACGACGGCCAGTCCAAGGCCATGTGCACTCC	CAGGAAACAGCTATGACCTAGATGGAGAGATGCCATTGGG
	0026249_121	418	TGTAAAACGACGGCCAGTCGGTGGTGAAATGGAATTGAG	CAGGAAACAGCTATGACCCGTTTGAGAGTGAATGATGCAAAG
	0026249_122	405	TGTAAAACGACGGCCAGTGACAAGCCAGTTGCAATATCCC	CAGGAAACAGCTATGACCGGGCAAGTGCTGAGTCGAAC
	0026249_124	377	TGTAAAACGACGGCCAGTATGGAGAAGCCTCAGGGAAAGG	CAGGAAACAGCTATGACCCTCAGCCTCCCAACTTGATCC
	0026249_125	340	TGTAAAACGACGGCCAGTATCTGCCATTTGCATCATGGTT	CAGGAAACAGCTATGACCGAGTCACTGAGTCCCATGACGA
	0026249_126	351	TGTAAAACGACGGCCAGTCTACTGACCAAGCAGGAGAGCC	CAGGAAACAGCTATGACCTGACTGGCTATGACAACCACAGG
	0026249_127	373	TGTAAAACGACGGCCAGTCAGTGGCAATAGAGGACCCTTG	CAGGAAACAGCTATGACCTGTTTGAGACATAGCAGAGAGACTGG
	0026249_132	374	TGTAAAACGACGGCCAGTGCAGTAGTCTTTGGCCTCTTGC	CAGGAAACAGCTATGACCGCTCCTGCCTCCTCTGTCTAGG
	0026249_133	342	TGTAAAACGACGGCCAGTGCCAGGCTGACAGACTCATAGC	CAGGAAACAGCTATGACCCTCCCTTCTCAATCCTCCTTCC
Table S2. Primer sequences for 28 genes, rs2905608 and rs3734166 (page 10 of 15).
Gene	Amplicon name	PCR (bp)	Forward primer sequence	Reverse primer sequence
LOC391836	0391836_020	409	TGTAAAACGACGGCCAGTGTCTGAGTGTGGATGTGAATTGGG	CAGGAAACAGCTATGACCCCGTAGATCTCATGCTACGTGTTCC
	0391836_038	295	TGTAAAACGACGGCCAGTCGTAGGAGGGATCAACACATCC	CAGGAAACAGCTATGACCCTGATCGTTATTTAGGTTGACAGTTCC
	0391836_073	359	TGTAAAACGACGGCCAGTCCTTGAATCCTTTCTCCTTCCC	CAGGAAACAGCTATGACCAGTAACACTCAGGCAGGAAACCC
	0391836_076	474	TGTAAAACGACGGCCAGTTGCCTCTGATTCTGAACTGCC	CAGGAAACAGCTATGACCCTCCACCAAATTCTACTCTGTGACC
	0391836_085	405	TGTAAAACGACGGCCAGTAAGCACAGGGACCAGAGAAGC	CAGGAAACAGCTATGACCACACAGACACAGTCCTGCTTGG
	0391836_089	447	TGTAAAACGACGGCCAGTGACTCAGAAGGGAGGAAATGGG	CAGGAAACAGCTATGACCACTGTACATCAGCAGGGAAGGG
	0391836_090	505	TGTAAAACGACGGCCAGTTGCTGAAGAAACTCGACAGGAAC	CAGGAAACAGCTATGACCCATCTCCTCTGTGGTGTCAGGG
LOC729429	0729429_040	349	TGTAAAACGACGGCCAGTAAAACTTAACGGACCAGAAAGGGG	CAGGAAACAGCTATGACCGAGAGCAAGAGTTCTTGACCAGCC
LRRTM2	0026045_007	308	TGTAAAACGACGGCCAGTACAGTAAAAGAAGATGCTTTTCAAGGAC	CAGGAAACAGCTATGACCTCAGCTGGTTGTGCTCTAGGTG
	0026045_046	320	TGTAAAACGACGGCCAGTAACCAGCTGAGCAGTTAGAGGTG	CAGGAAACAGCTATGACCTTCCCTCATAAAATGTGAATTCGG
	0026045_054	426	TGTAAAACGACGGCCAGTAGTCCATGGATTTCAGCTCTGC	CAGGAAACAGCTATGACCCAGCTGCTGACACTTGCACTG
	0026045_073	266	TGTAAAACGACGGCCAGTACTCTGAGAATACCCACTGCCAGC	CAGGAAACAGCTATGACCTCCCCTGATAGCTGTGTGTAGGAAG
	0026045_109	355	TGTAAAACGACGGCCAGTACCAAGAGCTAGACTCCATCTTTCC	CAGGAAACAGCTATGACCCAAGTACTATGAGTTTGCCCCAGG
	0026045_125	474	TGTAAAACGACGGCCAGTAAACATGTCAGACCAAGGACCG	CAGGAAACAGCTATGACCTGGAGAGCAGTGATCAAACAGG
	0026045_130	268	TGTAAAACGACGGCCAGTTCTCAACTATCATGATCAAAGATGCC	CAGGAAACAGCTATGACCTACCACTGTGTGGCTGCATAGG
	0026045_133	379	TGTAAAACGACGGCCAGTAAAGAACCACAGGTATTCAGTTTCTTG	CAGGAAACAGCTATGACCCCGAGAGATGTTAGGTGAAGGG
	0026045_150	390	TGTAAAACGACGGCCAGTTGGCTTAAGTTTTGGTCCAGTCA	CAGGAAACAGCTATGACCTTGACTGAAGCTGGCAAATTGA
	0026045_151	374	TGTAAAACGACGGCCAGTGCTGGCAGCAATATATGCAATG	CAGGAAACAGCTATGACCGAGCTCTGGGTGCAGAGATGAC
	0026045_153	378	TGTAAAACGACGGCCAGTAACTCCCTGCGGACTATCCC	CAGGAAACAGCTATGACCACGGTTGTGAGGGATCTCAGG
	0026045_154	361	TGTAAAACGACGGCCAGTAGCTAGACCTGACTGGAAATGAAATC	CAGGAAACAGCTATGACCTCCCACATGGTAACTTGATGAGC
	0026045_160	344	TGTAAAACGACGGCCAGTCTTCCAGAGTTTCTGCCTGGG	CAGGAAACAGCTATGACCAATTGGAGGGAGCATGTCAGG
	0026045_161	321	TGTAAAACGACGGCCAGTCACCAACTTCTTATACATTTCTCGTTTG	CAGGAAACAGCTATGACCAACTTGGCTCTTTGAGGTTTGAAG
	0026045_166	399	TGTAAAACGACGGCCAGTGACAGGCTGAATTAGAAGCCCC	CAGGAAACAGCTATGACCTCACTTTTCTTAAAGGACATTACCCAG
	0026045_167	374	TGTAAAACGACGGCCAGTGGACAAAAGCAAATTGGAAAAGC	CAGGAAACAGCTATGACCGTGGGTAGTGGTGGTGAAGAGG
	0026045_185	453	TGTAAAACGACGGCCAGTTGCTCACATTAATTTGCACTCCTG	CAGGAAACAGCTATGACCTCATTGTAATGAGACCTTTTCACAGTC
	0026045_191	445	TGTAAAACGACGGCCAGTTTCTTCCCAGGATCAAACTGAAA	CAGGAAACAGCTATGACCTTCAGGGCTGATGGAATCTTGT
	0026045_204	425	TGTAAAACGACGGCCAGTATGCTGTTACAAAGCATGGTGC	CAGGAAACAGCTATGACCGTAGGAGCCTTTGACCAGTTTCC
	0026045_256	491	TGTAAAACGACGGCCAGTCTGGCTAGAACGGAACAGCATC	CAGGAAACAGCTATGACCTGGAGTCTAGCTCTTGGTGACTAGC
	0026045_287	421	TGTAAAACGACGGCCAGTTTCAATAAAGATACGCATTCACGC	CAGGAAACAGCTATGACCTTTCAATATGTGGAACAATGTTTATGG
Table S2. Primer sequences for 28 genes, rs2905608 and rs3734166 (page 11 of 15).
Gene	Amplicon name	PCR (bp)	Forward primer sequence	Reverse primer sequence
MATR3	0009782_036	298	TGTAAAACGACGGCCAGTATTTGTGTTTGGAAGATGCACG	CAGGAAACAGCTATGACCGGTGACCTCACTGGACTATGGG
	0009782_045	377	TGTAAAACGACGGCCAGTGGTGAGACCTCAAACATCAATTAGG	CAGGAAACAGCTATGACCCAGGAGAAAGCACTGCACTGAG
	0009782_082	302	TGTAAAACGACGGCCAGTTTCCTTGGCAAACAGAACAACC	CAGGAAACAGCTATGACCCAAGAACAAACCCACTCTCGC
	0009782_083	289	TGTAAAACGACGGCCAGTGAGAGTGGGTTTGTTCTTGGGC	CAGGAAACAGCTATGACCCCACTGCGCTCCTAACATGG
	0009782_084	350	TGTAAAACGACGGCCAGTAAACGGCATCTGCTTAAAGGG	CAGGAAACAGCTATGACCAACTAGCAAGGCGTGCAGTACC
	0009782_085	383	TGTAAAACGACGGCCAGTACTCACAGGGTCATGGGCG	CAGGAAACAGCTATGACCGGGCCTTCTTCAGTTCTCCTCC
	0009782_086	343	TGTAAAACGACGGCCAGTAGATGCAGACCAGGCCAGTAAC	CAGGAAACAGCTATGACCCATCCCTACACCTTTCTCCATCTC
	0009782_087	399	TGTAAAACGACGGCCAGTCGTGGTCCTAGTCTCAACCCAG	CAGGAAACAGCTATGACCTGCTTGATCAACTCAATGTCATCAG
	0009782_088	230	TGTAAAACGACGGCCAGTTTAGTGAATGGGCAGGTGTTTG	CAGGAAACAGCTATGACCACAAGTAAATGATGAACTCCCAAAA
	0009782_089	366	TGTAAAACGACGGCCAGTTAATTCTTTGTGCGGCACTTCC	CAGGAAACAGCTATGACCGTTTATGAAATGTTGAAAGTGAAACCTG
	0009782_090	213	TGTAAAACGACGGCCAGTTTGTGGTCATATATTGGGGTGC	CAGGAAACAGCTATGACCTTCAGTAACGGCTCTGTAGGGAA
	0009782_091	412	TGTAAAACGACGGCCAGTGTCAGAAAGAACTTACCCAGTGACG	CAGGAAACAGCTATGACCTCATCAACTACTGGCCTTTTCCTC
	0009782_092	341	TGTAAAACGACGGCCAGTGTTCAATGTGAGAAAGCTGATTGG	CAGGAAACAGCTATGACCGACGAGGTCTTGCTATGTTGCC
	0009782_093	378	TGTAAAACGACGGCCAGTTCAGAAGGATTATGTGAGGCCC	CAGGAAACAGCTATGACCTTACAGGTTGAGGAATGACGCC
	0009782_094	510	TGTAAAACGACGGCCAGTGCTAAGGTGGGAGGATCAGTTG	CAGGAAACAGCTATGACCGCAATGAAGGTGTCCTTTAGGG
	0009782_095	237	TGTAAAACGACGGCCAGTCGGGAATTGAATAAGCTGAGTTG	CAGGAAACAGCTATGACCGGAGATTCTTTGCCATCTGGAG
	0009782_096	355	TGTAAAACGACGGCCAGTCCAAACAGAGGCATTGATTTACTG	CAGGAAACAGCTATGACCTAGCAAGATCGGTCTCGTCTCC
	0009782_097	408	TGTAAAACGACGGCCAGTAAGGATGACCAGACAGAGCAGG	CAGGAAACAGCTATGACCTGAAAAGTTTCCTCTTTGAGCTGATG
	0009782_098	378	TGTAAAACGACGGCCAGTGTTGGTGATGAGGAAGATTCGG	CAGGAAACAGCTATGACCATGCTATCACAGCTTATGTAAGACCAAC
	0009782_099	417	TGTAAAACGACGGCCAGTTTGGAATTAATCCATTTTGCTGC	CAGGAAACAGCTATGACCTGTTGACATTTCTTTGAAACTTGGAAC
	0009782_100	398	TGTAAAACGACGGCCAGTTGTGCAAGGAGATTTAATGATTTCAA	CAGGAAACAGCTATGACCTCCAAATGAAAGTCTGCAAGGC
	0009782_103	373	TGTAAAACGACGGCCAGTTTCCCTGAGTTCCTGCTAGATTTC	CAGGAAACAGCTATGACCCCAATTAACATGGCCTAGGGTTT
	0009782_104	356	TGTAAAACGACGGCCAGTACCTGCACATGTGACCTTTGTG	CAGGAAACAGCTATGACCGCTTCTGTTTGTTCACCTGTAGCA
	0009782_105	474	TGTAAAACGACGGCCAGTAACCAACGTATTTGTCAGTTGTGG	CAGGAAACAGCTATGACCAGCCAGGTATAGTGGCATGAGC
	0009782_106	296	TGTAAAACGACGGCCAGTCACAGGGTCTCACTCTGTCACC	CAGGAAACAGCTATGACCTCTGAACATTTGAAAGACAATGCC
	0009782_107	334	TGTAAAACGACGGCCAGTCAAAGTGCTGGGACTGTAGGC	CAGGAAACAGCTATGACCTTGCTAAATCCAACAAAGTTGAAGC
	0009782_113	348	TGTAAAACGACGGCCAGTAAAGTTAGCTGGCCATGGTGG	CAGGAAACAGCTATGACCTTACGAGTTCGAGTCCCATTCC
Table S2. Primer sequences for 28 genes, rs2905608 and rs3734166 (page 12 of 15).
Gene	Amplicon name	PCR (bp)	Forward primer sequence	Reverse primer sequence
MYOT	0009499_017	274	TGTAAAACGACGGCCAGTTCAGATGTCACTGTTTGGCAGC	CAGGAAACAGCTATGACCGTCTCAATGAAATGAATGAGTCGC
	0009499_018	315	TGTAAAACGACGGCCAGTAGGAAGGAAGGAAAGAAAGGAAAAG	CAGGAAACAGCTATGACCGGGACTGGATGAAGTGTTTTGG
	0009499_019	331	TGTAAAACGACGGCCAGTACAACCTTCCGTAATTCCAGGC	CAGGAAACAGCTATGACCTAGGTGGTTGTAACCCTTTGGC
	0009499_020	378	TGTAAAACGACGGCCAGTAGTCTTCCATTATCATCCAGCCC	CAGGAAACAGCTATGACCATTGCCAGTACCCTGGTTCAGC
	0009499_021	363	TGTAAAACGACGGCCAGTATTTGCAAAATGAGGCCAAGAC	CAGGAAACAGCTATGACCCCAAGAGGTGATTTCATGCAGAG
	0009499_022	280	TGTAAAACGACGGCCAGTGAACTATGCTTCTTTGAAGTTCTGACC	CAGGAAACAGCTATGACCTATCCAGTGGTGGATGGAACTG
	0009499_023	301	TGTAAAACGACGGCCAGTTCTGGGCTTCTTGCTAGAGTGG	CAGGAAACAGCTATGACCAAGGTATAGAGTAGGCTCGAGGGC
	0009499_024	236	TGTAAAACGACGGCCAGTTTTGTGCAAAATGAAAAGCAATG	CAGGAAACAGCTATGACCTTGCAAGCTATGAAGTAGGAAAAGAAC
	0009499_025	373	TGTAAAACGACGGCCAGTATCGCAAACCCACTCAGATACG	CAGGAAACAGCTATGACCCCTTAAATATGAAGTCTGCTGGGC
	0009499_026	222	TGTAAAACGACGGCCAGTTGAGTTTCTTTCTGTTGCTGTTGC	CAGGAAACAGCTATGACCTGTACCATTTCATTATTTCTTTTCCAGA
	0009499_027	290	TGTAAAACGACGGCCAGTCCAATGTTTATCTACAAACCACAGAGC	CAGGAAACAGCTATGACCTTACATTTCTGATTAGTGGAATCTGGC
	0009499_028	383	TGTAAAACGACGGCCAGTTGGTCAGAGACATCCACTTCACAG	CAGGAAACAGCTATGACCTGGTTTGGACGTGCTGAAATAG
	0009499_029	417	TGTAAAACGACGGCCAGTTTTCCCCATATATAATCAGTTTTGGTTC	CAGGAAACAGCTATGACCGAGGGGTACATAGAATGTGCAAGAG
	0009499_030	398	TGTAAAACGACGGCCAGTGAAGGAGAATTTCAGCGTTTGG	CAGGAAACAGCTATGACCCCTACAAGAGAAAACGGGTAAAACAG
	0009499_031	365	TGTAAAACGACGGCCAGTTGAAGCCTACAGGAAATCTGGG	CAGGAAACAGCTATGACCTGGCTGAGCTGTAAGTGAGCTTC
	0009499_036	360	TGTAAAACGACGGCCAGTCACTATGACCTCGGTCTCCTGC	CAGGAAACAGCTATGACCTGCAAGCCTCTTTATTTCAGACG
	0009499_037	381	TGTAAAACGACGGCCAGTTCCCTTTAGTCCTCTCTCTTAAACTGG	CAGGAAACAGCTATGACCGTAGTTCCAGAGGGTGCCAGC
NME5	0008382_014	213	TGTAAAACGACGGCCAGTAATGAGCTATCATTGAACTGTCATTTT	CAGGAAACAGCTATGACCTCTGGATGTGTCTCCTTCGCTA
	0008382_016	349	TGTAAAACGACGGCCAGTTCTCAGTGTATTCCTCCTGCAGAC	CAGGAAACAGCTATGACCCTTCCTTCCCAGCTATATCCGC
	0008382_038	217	TGTAAAACGACGGCCAGTAAAGTGACTGGCTGGCTCCC	CAGGAAACAGCTATGACCCCTCTCTGTGCATAGGGTCAGG
	0008382_039	270	TGTAAAACGACGGCCAGTAATTACATTGAATTTGCGATGGG	CAGGAAACAGCTATGACCAAGGGTTTAAATGGGTAGGCACA
	0008382_040	190	TGTAAAACGACGGCCAGTCCTCAGCCCTGAGCAATGTAG	CAGGAAACAGCTATGACCGATTCCATTCCCTGCCATCC
	0008382_044	367	TGTAAAACGACGGCCAGTAACCCAAACTTTGTCACCATCC	CAGGAAACAGCTATGACCGCCTTTTAAACTAGACTGTCTCAACTG
	0008382_045	323	TGTAAAACGACGGCCAGTAAACTCATGTAAGATGTTGCTAGATG	CAGGAAACAGCTATGACCTTGCACCAGCCTAATAGTTATCC
	0008382_050	377	TGTAAAACGACGGCCAGTGAGGATCCTGGTACTTCTTTGCC	CAGGAAACAGCTATGACCCTTCTTCCCGTTTGAAGGATGC
	0008382_051	346	TGTAAAACGACGGCCAGTAGATAAGCTGGGCATAGAGGGC	CAGGAAACAGCTATGACCTCTCTAAGTACTCACCTCAGCGGC
NPY6R	0004888_068	399	TGTAAAACGACGGCCAGTGCAAGTGTGTGCATACTCAGGTG	CAGGAAACAGCTATGACCGAGGCAAGGAATGTAACAGCATC
	0004888_054	474	TGTAAAACGACGGCCAGTACACCTGTAGTCCCAGTCTCCTGC	CAGGAAACAGCTATGACCGTGAGGCATCCGACGAGAAATTAG
	0004888_084	450	TGTAAAACGACGGCCAGTGAACTTGCATTGATATTCTGGGTTC	CAGGAAACAGCTATGACCGATGCACATGACACACACCAAG
	0004888_096	427	TGTAAAACGACGGCCAGTTGTGGTCTTAATTGTGGGCCTT	CAGGAAACAGCTATGACCAGTTCTCCACACAGGCCACCT
	0004888_097	402	TGTAAAACGACGGCCAGTTTTCCCTTCTGCTGTCTATTCCC	CAGGAAACAGCTATGACCGAAACCATAGCAACCAAGTGGC
	0004888_098	456	TGTAAAACGACGGCCAGTATCGTGGTGACCTTTGGAGC	CAGGAAACAGCTATGACCTGTGTTCGTGTATGTTGGAGGG
	0004888_045	318	TGTAAAACGACGGCCAGTCAGGTAATGGTGGGAATAGGGC	CAGGAAACAGCTATGACCGCTTCAGTGCTAAGGAGGTATAGCAG
	0004888_046	283	TGTAAAACGACGGCCAGTAATAATTCAAACAACCTGCCCG	CAGGAAACAGCTATGACCAAACCAGCCCTTCAACTTTAGTCC
Table S2. Primer sequences for 28 genes, rs2905608 and rs3734166 (page 13 of 15).
Gene	Amplicon name	PCR (bp)	Forward primer sequence	Reverse primer sequence
PKD2L2	0027039_018	292	TGTAAAACGACGGCCAGTCAGGTTATTCCCAGAAGTTGGC	CAGGAAACAGCTATGACCCTTTCAGGGTGTCTGGAACTGC
	0027039_019	285	TGTAAAACGACGGCCAGTAAGCTATTGGAGCTTTCCTCCC	CAGGAAACAGCTATGACCTTTAGTAGCCTGACAGCCTGTGG
	0027039_020	356	TGTAAAACGACGGCCAGTTGCAGAATAGTGTGTATAATGTGTCCTC	CAGGAAACAGCTATGACCTCAGTTATGCTGCGAATGGACT
	0027039_021	260	TGTAAAACGACGGCCAGTTTTTGGGATGGTAAACCCACAT	CAGGAAACAGCTATGACCAAACTGAGAACACAGGCTCTCAAAA
	0027039_022	411	TGTAAAACGACGGCCAGTCATTAATGGTAGCTTGGTCAATAGTTTG	CAGGAAACAGCTATGACCGCTGGTGTTACTTGGAAGACACATATC
	0027039_023	274	TGTAAAACGACGGCCAGTTCTCAGTTGGGCTTTGTCATTTC	CAGGAAACAGCTATGACCTTGTAGGCCATTGACCACTGTCT
	0027039_024	278	TGTAAAACGACGGCCAGTTGAACAGTTGCTTTCACAAACCTG	CAGGAAACAGCTATGACCCACCTCCTTCATTGGTAGGTTCAG
	0027039_025	336	TGTAAAACGACGGCCAGTTTTGTGTTTCCTCATAGGCTGTAAGA	CAGGAAACAGCTATGACCCACTGTGCTGGCCCAAACTACT
	0027039_026	354	TGTAAAACGACGGCCAGTATGATTGCTGGGAAATCCTCAA	CAGGAAACAGCTATGACCTCATAGAAGGTTAGACCTTTCCAATTTT
	0027039_027	407	TGTAAAACGACGGCCAGTTCAGCTATCGAGGTACCTTAAGTCTTTC	CAGGAAACAGCTATGACCGGATTACTAGGGATCCACACAATTCTC
	0027039_028	417	TGTAAAACGACGGCCAGTCAAACCCAAAACTTGTTAAAGTCATT	CAGGAAACAGCTATGACCAGCGCTTTGCATTTAGGAAATC
	0027039_029	378	TGTAAAACGACGGCCAGTCAATCCAGAGGGACAAGCATTC	CAGGAAACAGCTATGACCGCCACATAGGTTGGTGGTGG
	0027039_030	279	TGTAAAACGACGGCCAGTGATCCGATTGTACTTTATGGTGGC	CAGGAAACAGCTATGACCGGAGAGAGGAAGCATCTGAAATCC
	0027039_031	323	TGTAAAACGACGGCCAGTCAATCCTGTGATGCTTGTGTGC	CAGGAAACAGCTATGACCGCTTCTCACCTTGTAAGCAAATGG
	0027039_032	277	TGTAAAACGACGGCCAGTCTATCTTCCCAAAGCATTTCGC	CAGGAAACAGCTATGACCGAGGTGGAGTTTGCAGTGAGC
	0027039_033	289	TGTAAAACGACGGCCAGTCAGAGAACACAGTTGCGTATGTGC	CAGGAAACAGCTATGACCAATGATGGGAGAGTAAGTAGGCCC
	0027039_034	376	TGTAAAACGACGGCCAGTTTCCAAAGTTCTTGAAGTTGAAAGG	CAGGAAACAGCTATGACCTTCCAGTGCTTGAGGAGTACAGAG
	0027039_035	408	TGTAAAACGACGGCCAGTCCAGCCAAGTACACACGATGATAG	CAGGAAACAGCTATGACCTGGGTTTCCTCCAGTTATCTATGTTG
	0027039_036	379	TGTAAAACGACGGCCAGTATCTTCCCAGTGAAGTCAGGGC	CAGGAAACAGCTATGACCGGCTCATGCCTATAATCCCAGC
	0027039_037	360	TGTAAAACGACGGCCAGTTCCCAAGTATCTGGGACTACACG	CAGGAAACAGCTATGACCCTCGAGCAGCTTCTATGTATGTATGC
	0027039_043	380	TGTAAAACGACGGCCAGTAAAGCTTCTGGGTCAGATGTGG	CAGGAAACAGCTATGACCCTGGGAATAACCTGGCTGTGG
	0027039_044	362	TGTAAAACGACGGCCAGTTACTTCCAGCAACAGCTCTCGG	CAGGAAACAGCTATGACCGCTACTCGACAAGTCGTCAGCG
REEP2	0051308_019	474	TGTAAAACGACGGCCAGTGAAGATCGCCTTCGTGATATGG	CAGGAAACAGCTATGACCGAGTACAGGGTGGATGCAAAGG
	0051308_043	337	TGTAAAACGACGGCCAGTTAACAAGACCCACCAGCAAAGG	CAGGAAACAGCTATGACCAATTGTCAGGAATGGGAGGAGC
	0051308_044	279	TGTAAAACGACGGCCAGTCCCAGTGCACTAAGAGTGAGGG	CAGGAAACAGCTATGACCGGAGGGCCAGTCTGTATGAGG
	0051308_045	310	TGTAAAACGACGGCCAGTCTCATACAGACTGGCCCTCCC	CAGGAAACAGCTATGACCGAGTACAGGGTGGATGCAAAGG
	0051308_046	335	TGTAAAACGACGGCCAGTCATGGTGACCTCTATCTCCACCC	CAGGAAACAGCTATGACCTCATCCTCAGAAGCCTCTGTCC
	0051308_047	300	TGTAAAACGACGGCCAGTAGGACTTAGGTACAGGCAGGGC	CAGGAAACAGCTATGACCGGGTCTTCAGTGTCTTGGAAGC
	0051308_048	372	TGTAAAACGACGGCCAGTCCAAAGCTGAGGTGAGGGC	CAGGAAACAGCTATGACCCTCCTTGGGTGGCTCAGTCC
	0051308_050	361	TGTAAAACGACGGCCAGTACTGCTCGCCTTGGTTTGG	CAGGAAACAGCTATGACCGAGGGTTGAGCAGGGAAAGG
	0051308_051	322	TGTAAAACGACGGCCAGTGTCTTTCTGGGTCTAGGGCTCG	CAGGAAACAGCTATGACCAGTCTGCTTGGTACAGGATGGG
	0051308_052	325	TGTAAAACGACGGCCAGTCCCTGCTCTGTCTGGTACAGG	CAGGAAACAGCTATGACCTCACTTGAGGTCCTTCCCACC
	0051308_057	348	TGTAAAACGACGGCCAGTGTGACTCAGGAGCTCAGGTGG	CAGGAAACAGCTATGACCTCGCTTGTTCATCTTTCTTGGG
Table S2. Primer sequences for 28 genes, rs2905608 and rs3734166 (page 14 of 15).
Gene	Amplicon name	PCR (bp)	Forward primer sequence	Reverse primer sequence
SIL1	0064374_017	333	TGTAAAACGACGGCCAGTCCTAGTTGCAGTGGGTCATGC	CAGGAAACAGCTATGACCGATGCTGCAATCTCTGTTCTGC
	0064374_022	289	TGTAAAACGACGGCCAGTGTGCCAGATGGTCTTTGTTTCC	CAGGAAACAGCTATGACCACAGGAACCCTTTCCTTTCAGG
	0064374_046	350	TGTAAAACGACGGCCAGTATGTGAGCAAGTGACGACATGG	CAGGAAACAGCTATGACCAACAGAGGCCAGAAGACACAGG
	0064374_047	312	TGTAAAACGACGGCCAGTGTGTGTTCAAGGGAGAGGGATG	CAGGAAACAGCTATGACCAAGCCACATGAATTTGGGTAACA
	0064374_048	383	TGTAAAACGACGGCCAGTGGACATTTTCTTTCTTGGGGAA	CAGGAAACAGCTATGACCCCTTGTCTTCCTTTGAACTCTCCA
	0064374_049	157	TGTAAAACGACGGCCAGTGGCTGGATATCAACACCAACACC	CAGGAAACAGCTATGACCTCCCATGTTTATTGCAAGAGTTCC
	0064374_050	378	TGTAAAACGACGGCCAGTCTTGGGCAGATGTCTCCAACC	CAGGAAACAGCTATGACCTTGGCTCTGGCCTCTAAGACTG
	0064374_051	328	TGTAAAACGACGGCCAGTGCTCTAAGAACAGCTTTCCTGTCC	CAGGAAACAGCTATGACCAGTCACAGATGGTGACAACATGG
	0064374_052	370	TGTAAAACGACGGCCAGTAGGTGTCTGAGTCCCTCCTGG	CAGGAAACAGCTATGACCCATCTGTCTGTCCATCCACCC
	0064374_053	364	TGTAAAACGACGGCCAGTCTGCTCCCTGTGTGTTCTCTCC	CAGGAAACAGCTATGACCTTCAGCAAGCTGTTGACAGAGC
	0064374_054	367	TGTAAAACGACGGCCAGTAGAAGGTGCTGCAGACACTGG	CAGGAAACAGCTATGACCCCATCACCCAACCACTCACC
	0064374_055	369	TGTAAAACGACGGCCAGTCAGGCAGGAGGACATCTTGG	CAGGAAACAGCTATGACCGTTATGTGGGCACCGATAGAGG
SNORA74A	0026821_044	413	TGTAAAACGACGGCCAGTCTGCAATTAGTGCTTCCACGC	CAGGAAACAGCTATGACCTTATCTTGGTGTCACACAGGGC
SNORD63	0026785_048	354	TGTAAAACGACGGCCAGTAGGGAGGATCCCGAACTCAGTC	CAGGAAACAGCTATGACCATATGAGGCATCCACCTGGTCC
SPOCK1	0006695_028	273	TGTAAAACGACGGCCAGTCGGTTTGAAAGACAGGAATTTGA	CAGGAAACAGCTATGACCAACTCAGCATGCAAGGAAGGAA
	0006695_030	348	TGTAAAACGACGGCCAGTGGAAAATCACTTGAACCCAGGATG	CAGGAAACAGCTATGACCACTATGCTCTCCCCTCCCCATATC
	0006695_031	358	TGTAAAACGACGGCCAGTCAAATGGAAGTGCTGGCTAAGG	CAGGAAACAGCTATGACCCAGCTTCTCAAGGGCAAGGC
	0006695_032	321	TGTAAAACGACGGCCAGTGCACTGCTGTTTCTTAGGAGGC	CAGGAAACAGCTATGACCATGGTAGTTGAAGGCAATTCGG
	0006695_033	209	TGTAAAACGACGGCCAGTCCAGTAGCCCTGCACACAGAAG	CAGGAAACAGCTATGACCCCCAAATGATATTGCTAACCCTAAATC
	0006695_034	378	TGTAAAACGACGGCCAGTGAAGGAAACAGCCTCAGGAAGG	CAGGAAACAGCTATGACCGTCATACGCAGTCCTCCTCTGC
	0006695_035	306	TGTAAAACGACGGCCAGTATGGAACAATTCCACTCCCAGG	CAGGAAACAGCTATGACCCCTCTGTTTATGTCCAGCTGCC
	0006695_036	233	TGTAAAACGACGGCCAGTCTGTGTTGACGGGCATTAACC	CAGGAAACAGCTATGACCTTATGCAGTGAGGAACCACAGG
	0006695_037	366	TGTAAAACGACGGCCAGTCGTGGGTCATGAGGTATAAGTGG	CAGGAAACAGCTATGACCTCAGAATCCTCTGGGAACAAGC
	0006695_038	367	TGTAAAACGACGGCCAGTGGTAGTGCCCACAAGAAAGAGG	CAGGAAACAGCTATGACCCTGTAAGGCTGGGAACCATGC
	0006695_039	360	TGTAAAACGACGGCCAGTGAATTCTGACAGTGCAGGGAGC	CAGGAAACAGCTATGACCTGAGAGGTATGGGTGTGTGTGC
	0006695_040	375	TGTAAAACGACGGCCAGTTTCAGTCAAGACTCCCTTTGGG	CAGGAAACAGCTATGACCAGATGGCTTGTGAAGCTGCC
	0006695_041	333	TGTAAAACGACGGCCAGTACAGTTGGCTCTTGTAGCCTGC	CAGGAAACAGCTATGACCTGTGCCCTTATCATGATTTGTCAG
	0006695_042	420	TGTAAAACGACGGCCAGTAGGCATGCACACATATCTCCTG	CAGGAAACAGCTATGACCGGCGGACAGTAGCTTATAGACTGG
	0006695_043	412	TGTAAAACGACGGCCAGTCCCCAAGTGACAAGATACTAATGAAGA	CAGGAAACAGCTATGACCCGACTGGATTGGAACATGCTAA
	0006695_044	395	TGTAAAACGACGGCCAGTGCCTCTCTGGCCCACATATCTA	CAGGAAACAGCTATGACCTTATTGCAATTAAGCACCTGTTTTC
	0006695_045	375	TGTAAAACGACGGCCAGTGGAAGACAGACCATAGGCAAACTC	CAGGAAACAGCTATGACCTGGCATCTCATTACCTTACTGGG
	0006695_046	351	TGTAAAACGACGGCCAGTAAACTTCTAGGAACAGGGTGAACCAC	CAGGAAACAGCTATGACCTTTGGAGGACTATTTCCAAGAAGAAG
	0006695_047	384	TGTAAAACGACGGCCAGTGCCTCACTTTGACATGACAGCA	CAGGAAACAGCTATGACCTCTCATGCCTAGAATATTGGTAGAAACA
	0006695_048	412	TGTAAAACGACGGCCAGTAATAAACCACTTCCTCATTTGATACAGG	CAGGAAACAGCTATGACCCAGGAACAAACATCAGTGACTTTGAG
	0006695_049	368	TGTAAAACGACGGCCAGTTCTTCTTGTTACCTTGACCACGC	CAGGAAACAGCTATGACCTTCTGTAGTGATTGTGTGCGGG
Table S2. Primer sequences for 28 genes, rs2905608 and rs3734166 (page 15 of 15).
Gene	Amplicon name	PCR (bp)	Forward primer sequence	Reverse primer sequence
WNT8A	0007478_015	362	TGTAAAACGACGGCCAGTCTCATTCTGGGAGGGAAGAAGG	CAGGAAACAGCTATGACCAAAGTGAGGCAGAGGTGAATGG
	0007478_016	275	TGTAAAACGACGGCCAGTAGTGCCTCTGCCTGGTAAGTCC	CAGGAAACAGCTATGACCGTATGGGTCATCTGTGGTTGGG
	0007478_017	268	TGTAAAACGACGGCCAGTATTCTTAATGGAGAGCTGGCCC	CAGGAAACAGCTATGACCCACACATATACACATACTGCAAGCCC
	0007478_018	305	TGTAAAACGACGGCCAGTCTCTTAAACCCAAAGGAAGTGGG	CAGGAAACAGCTATGACCAGGTTTAAGGGAGCTGTGTCCC
	0007478_019	293	TGTAAAACGACGGCCAGTACCTCCATTTCCCTGTCTCACC	CAGGAAACAGCTATGACCCTTGGTAAATTGTGAAGGGCCG
	0007478_020	347	TGTAAAACGACGGCCAGTCATTCCCTTTAATCACTAACCTTTGG	CAGGAAACAGCTATGACCGTTCTGTAGGCACTCACGACCC
	0007478_021	331	TGTAAAACGACGGCCAGTGCTGAGGCCTTCCTTCCTAGC	CAGGAAACAGCTATGACCGCAATTAATCAAGTGAACTTGTGTGG
	0007478_022	342	TGTAAAACGACGGCCAGTGGTCAAGTGTGACCAGTGTAGGC	CAGGAAACAGCTATGACCCAAACTCTCCCTGTAGAAAGCTGC
	0007478_023	422	TGTAAAACGACGGCCAGTGAAAGCAATCGGAAAATTGCAG	CAGGAAACAGCTATGACCTTTTCAAAAGTGCATACTTGGGG
	0007478_024	381	TGTAAAACGACGGCCAGTGCGATGCTCCTCAGAGAGCTG	CAGGAAACAGCTATGACCGCCCAGGTCTTGGTGTACAGAC
	0007478_029	357	TGTAAAACGACGGCCAGTTTGCTAGAATGTGGTGGAAGGG	CAGGAAACAGCTATGACCCTCCCAGAATGAGAAGGAGGC
	0007478_030	366	TGTAAAACGACGGCCAGTGAGGATGGCAGGACAGAGAGTG	CAGGAAACAGCTATGACCGAGGAGAGGGCAGGGTCTTC
Pyrosequencing primers
Gene	rsID		Forward primer Sequence	Reverse primer sequence
KLHL3	rs2905608		ATGGATGTTCGGCAGAACTG	[Biotin]CTTACCTGCGTAGGCATTGG
CDC25C	rs3734166		[Biotin]TCTCAACAGAGGAACCCCAAAA	CCATTGGCTTAATCATTCTCAAAA
All primers for 28 genes are tailed with a universal primer. M13 universal forward primer is 'TGTAAAACGACGGCCAGT'. M13 universal reverse primer is 'CAGGAAACAGCTATGACC'.
