# Supplementary material for: Integrated Genomic Analysis Implicates Haploinsufficiency of Multiple Chromosome 5q31.2 Genes in De Novo Myelodysplastic Syndromes Pathogenesis
Source: PLoS One. 2009 Feb 25;4(2):e4583. doi: 10.1371/journal.pone.0004583 (PMC2642994; doi:10.1371/journal.pone.0004583)
Supplement: Table S4 — (0.09 MB XLS) [file pone.0004583.s004.xls]

## Sheet: Supplemental Table4
Table S4. Gene expression data for 24 del(5q) genes (page 1 of 6).													Table S4. Gene expression data for 24 del(5q) genes (page 2 of 6).													Table S4. Gene expression data for 24 del(5q) genes (page 3 of 6).													Table S4. Gene expression data for 24 del(5q) genes (page 4 of 6).
		Sample group	Control 1	Control 1	Control 2	Control 2	Control 3	Control 3	Control 4	Control 4	Control 5	Control 5			Sample group	Control 6	Control 6	MDS Non-Del(5q) 1	MDS Non-Del(5q) 1	MDS Non-Del(5q) 2	MDS Non-Del(5q) 2	MDS Non-Del(5q) 3	MDS Non-Del(5q) 3	MDS Non-Del(5q) 4	MDS Non-Del(5q) 4			Sample group	MDS Non-Del(5q) 5	MDS Non-Del(5q) 5	MDS Non-Del(5q) 6	MDS Non-Del(5q)6	MDS Non-Del(5q) 7	MDS Non-Del(5q) 7	MDS Non-Del(5q) 8	MDS Non-Del(5q) 8	MDS Non-Del(5q) 9	MDS Non-Del(5q) 9			Sample group	MDS Non-Del(5q) 10	MDS Non-Del(5q) 10	MDS Non-Del(5q) 11	MDS Non-Del(5q) 11	MDS Non-Del(5q) 12	MDS Non-Del(5q) 12	MDS Non-Del(5q) 13	MDS Non-Del(5q) 13
			Signal Intensity	Detection	Signal Intensity	Detection	Signal Intensity	Detection	Signal Intensity	Detection	Signal Intensity	Detection				Signal Intensity	Detection	Signal Intensity	Detection	Signal Intensity	Detection	Signal Intensity	Detection	Signal Intensity	Detection				Signal Intensity	Detection	Signal Intensity	Detection	Signal Intensity	Detection	Signal Intensity	Detection	Signal Intensity	Detection				Signal Intensity	Detection	Signal Intensity	Detection	Signal Intensity	Detection	Signal Intensity	Detection
		UPN													UPN			300813		859640		127804		455113				UPN	697296		788420		597501		703653		421452				UPN	372440		667720		350460		884180
		Chip ID	13676		13678		13679		13680		13064				Chip ID	13065		13664		13052		13681		13057				Chip ID	13060		13061		13063		13663		13668				Chip ID	13670		13671		13675		13677
Probe ID	Gene												Probe ID	Gene												Probe ID	Gene												Probe ID	Gene
202227_s_at	BRD8		10000.2	P	10267.5	P	6739.1	P	8828	P	7368	P	202227_s_at	BRD8		13139.6	P	11886.7	P	20525.2	P	10750.8	P	15207.5	P	202227_s_at	BRD8		18628	P	19852.2	P	25585	P	12288.2	P	12090.7	P	202227_s_at	BRD8		13501.9	P	18221.3	P	15370	P	14374.7	P
242265_at	BRD8		919	P	517.6	P	540.1	P	1029.2	P	201.8	A	242265_at	BRD8		208.4	A	368.1	P	395.5	A	264.6	P	610.8	A	242265_at	BRD8		40.2	A	795.2	A	508	A	445.6	P	1321.8	P	242265_at	BRD8		909.5	P	281.5	A	338.4	P	396.4	P
210352_at	BRD8		15	A	21.7	A	48	A	15.9	A	331.8	A	210352_at	BRD8		129.5	A	10.5	A	23.9	A	47	A	69.1	A	210352_at	BRD8		158	A	32.5	A	53.8	A	37.5	A	14.4	A	210352_at	BRD8		14.1	A	17	A	62.2	A	12.6	A
218518_at	C5orf5		13519.1	P	19447.8	P	14986.4	P	20983.8	P	8837.2	P	218518_at	C5orf5		8270.2	P	38928.5	P	8987.1	P	16997.8	P	9901.6	P	218518_at	C5orf5		6828	P	4699.8	P	7675.2	P	32937.2	P	53400	P	218518_at	C5orf5		29304.4	P	16654.6	P	21508.6	P	17903.7	P
202892_at	CDC23		8412.5	P	10497.8	P	7883	P	9337.1	P	3591	P	202892_at	CDC23		4066.4	P	14897.8	P	4839	P	10356.3	P	4893.5	P	202892_at	CDC23		6408.9	P	4860.4	P	4265.3	P	15457.5	P	17146.4	P	202892_at	CDC23		11833.8	P	9693.9	P	15316.4	P	12146.8	P
223651_x_at	CDC23		492.7	P	633.9	P	813.3	P	972.4	P	482	P	223651_x_at	CDC23		124.6	P	845.8	P	547.7	P	1089.8	P	717.2	P	223651_x_at	CDC23		615.5	A	901.7	P	202.7	A	726.1	P	415.7	P	223651_x_at	CDC23		438	P	863.8	P	789.5	P	881.3	P
205167_s_at	CDC25C		762.5	P	354.2	P	571.6	P	498	P	685.7	P	205167_s_at	CDC25C		630.4	P	594.6	P	623.2	P	1375.8	P	862.9	P	205167_s_at	CDC25C		476.1	A	198.2	A	1510.1	P	917.2	P	1118.9	P	205167_s_at	CDC25C		1278.9	P	998.4	P	1090.5	P	1263.9	P
217010_s_at	CDC25C		77.2	A	99.5	A	45.6	A	113.9	A	69.8	A	217010_s_at	CDC25C		27.6	A	14.4	A	66.4	A	110.9	P	70.8	A	217010_s_at	CDC25C		203	A	350.9	A	24.6	A	57.5	A	75.3	A	217010_s_at	CDC25C		93	A	54.7	A	49.4	A	143.3	A
216914_at	CDC25C		48.5	A	31	A	27.3	A	40.9	A	201.1	A	216914_at	CDC25C		71.3	A	249	A	59.7	A	117.3	A	172.4	A	216914_at	CDC25C		495.9	P	544.1	A	24.6	A	189.9	A	181.3	A	216914_at	CDC25C		42.1	A	15.2	A	23.6	A	39.9	A
200765_x_at	CTNNA1		9458.9	P	8208.3	P	8911.9	P	8060.9	P	9788.1	P	200765_x_at	CTNNA1		11513	P	8995.1	P	8982.6	P	6093	P	11015.6	P	200765_x_at	CTNNA1		13376.5	P	11706.1	P	12501.4	P	6771.5	P	6081.4	P	200765_x_at	CTNNA1		8070.7	P	13990	P	9381.5	P	7400.1	P
210844_x_at	CTNNA1		8879.4	P	8961.5	P	9226.4	P	7056.7	P	11532	P	210844_x_at	CTNNA1		12096.3	P	9713.8	P	13057.3	P	6074.4	P	14321.7	P	210844_x_at	CTNNA1		16611.2	P	16056	P	14460.8	P	6447.3	P	5172.9	P	210844_x_at	CTNNA1		7840.5	P	13627.3	P	9393.8	P	6706	P
200764_s_at	CTNNA1		2806.3	P	2351.1	P	2676.9	P	2377.6	P	3441.4	P	200764_s_at	CTNNA1		3422.6	P	3290.1	P	3507.9	P	1974	P	3090.7	P	200764_s_at	CTNNA1		3348.6	P	3224.5	P	3829.4	P	2654.8	P	1999.1	P	200764_s_at	CTNNA1		2588.5	P	3892.4	P	2742.4	P	2305.9	P
215883_at	CTNNA1		351.6	P	313.1	P	348.7	A	611.2	P	984.1	P	215883_at	CTNNA1		685.3	P	565.8	P	869.2	P	181.1	A	883.1	P	215883_at	CTNNA1		359.2	A	186.6	A	780.3	P	338.8	P	404.5	P	215883_at	CTNNA1		341.9	P	362.6	P	357.1	P	549.3	P
1558214_s_at	CTNNA1		85.9	A	230.8	P	278.8	P	250.5	A	141.9	A	1558214_s_at	CTNNA1		227.7	A	576.2	A	90.7	A	136.5	A	85.1	A	1558214_s_at	CTNNA1		201.9	A	908.2	A	79.6	A	352.8	P	356.6	P	1558214_s_at	CTNNA1		562.2	P	293.8	P	249.7	P	137.3	A
217366_at	CTNNA1		7.8	A	6.8	A	8.5	A	6.7	A	185.5	A	217366_at	CTNNA1		17.5	A	253.2	A	112.8	A	9	A	25.4	A	217366_at	CTNNA1		49.3	A	28.5	A	20.7	A	11.7	A	24.3	A	217366_at	CTNNA1		22.4	A	12	A	49.8	A	17.8	A
227404_s_at	EGR1		10555.2	P	8445.5	P	14309.6	P	6561.4	P	65353	P	227404_s_at	EGR1		61123.5	P	16336.9	P	100864	P	18497.8	P	7789.9	P	227404_s_at	EGR1		12971.4	P	63203.3	P	72263	P	16726.1	P	9674.2	P	227404_s_at	EGR1		10652	P	45875	P	12447.1	P	4094.1	P
201694_s_at	EGR1		8660.1	P	6808.9	P	12099.4	P	5146.5	P	17820.5	P	201694_s_at	EGR1		16311.6	P	10864.8	P	84244.7	P	20138	P	7003.9	P	201694_s_at	EGR1		17577.3	P	53558.1	P	70991.6	P	14230.7	P	6708.4	P	201694_s_at	EGR1		12731.5	P	21543.5	P	11653.2	P	5455.7	P
201693_s_at	EGR1		891.2	P	450.4	P	1034.9	P	446	A	1159.2	P	201693_s_at	EGR1		1080.5	P	948	P	4467.1	P	834.3	P	819.7	P	201693_s_at	EGR1		1993.2	P	1975.1	P	1475.5	P	1006.4	P	590.6	A	201693_s_at	EGR1		604.6	P	1592.8	P	530.1	P	271.8	P
201574_at	ETF1		16327.5	P	15647.8	P	22221.3	P	17926.9	P	11986.2	P	201574_at	ETF1		13659	P	16439.5	P	7316.9	P	14163.8	P	11988	P	201574_at	ETF1		13016.9	P	13277.7	P	12106	P	16709.3	P	14610.5	P	201574_at	ETF1		11035.3	P	11726	P	16140.3	P	14454.7	P
201573_s_at	ETF1		3837.2	P	6644.6	P	8163.8	P	5706	P	4862.7	P	201573_s_at	ETF1		4616.2	P	2919	P	3083.3	P	8236.7	P	4687.6	P	201573_s_at	ETF1		4930.9	P	5420.4	P	6268	P	3868.8	P	2607.7	P	201573_s_at	ETF1		3189.3	P	4282.8	P	5472.6	P	6467.7	P
218023_s_at	FAM53C		9919.2	P	15351.2	P	23964.9	P	16131.1	P	11332.1	P	218023_s_at	FAM53C		9565.4	P	3202.1	P	7147.2	P	7954.4	P	3854.1	P	218023_s_at	FAM53C		6221.6	P	4436.7	P	5362.2	P	3644.8	P	5840.4	P	218023_s_at	FAM53C		6310.6	P	10882.5	P	8774.9	P	8337.1	P
229936_at	GFRA3		297.2	A	41.2	A	40.7	A	286.1	A	281.1	A	229936_at	GFRA3		311.1	A	186.9	A	178.8	A	188.7	A	337.9	A	229936_at	GFRA3		90.8	A	116	A	48.1	A	154.6	A	43.3	A	229936_at	GFRA3		111.3	A	14.9	A	30.7	A	142.7	A
214479_at	GFRA3		18.6	A	25.4	A	20.2	A	19.3	A	82.5	A	214479_at	GFRA3		21.7	A	23.9	A	48.3	A	23	A	34.3	A	214479_at	GFRA3		52.6	A	59.4	A	52.1	A	39.6	A	25	A	214479_at	GFRA3		22.2	A	15.5	A	27.2	A	17.4	A
200691_s_at	HSPA9		24736.7	P	26210.4	P	26362.1	P	28147.4	P	17015.9	P	200691_s_at	HSPA9		15991.4	P	17515.1	P	9903.5	P	16847.2	P	13680.4	P	200691_s_at	HSPA9		9013	P	13603.5	P	13352.8	P	16898.4	P	20129	P	200691_s_at	HSPA9		13539.2	P	17917.8	P	22148.2	P	17247	P
200692_s_at	HSPA9		16975.8	P	14869.3	P	18746.5	P	18214	P	13862.9	P	200692_s_at	HSPA9		8621.5	P	24749.7	P	7088.4	P	10315.8	P	7926.2	P	200692_s_at	HSPA9		10158.7	P	9721.5	P	9476.2	P	21011.2	P	20572.2	P	200692_s_at	HSPA9		9406	P	9680.3	P	13583.7	P	10828.9	P
200690_at	HSPA9		3800.8	P	3375.8	P	3483.5	P	3400	P	2345.2	P	200690_at	HSPA9		2626.5	A	3342.7	P	1531	A	3320.4	P	2243.4	P	200690_at	HSPA9		1554.4	P	830.1	P	1898.5	P	4079.4	P	2979.9	P	200690_at	HSPA9		2291.6	P	3356.8	P	2729.1	P	2230.3	P
232200_at	HSPA9		365.4	P	338.4	P	352.5	P	451.6	P	549.7	A	232200_at	HSPA9		157.4	A	224.6	A	13.2	A	263.8	P	468	A	232200_at	HSPA9		528	A	64.4	A	413.9	A	255.9	P	243.5	A	232200_at	HSPA9		177.6	A	226.2	P	178.9	P	100	A
201643_x_at	JMJD1B		6517.4	P	8278.9	P	5454.4	P	5334.7	P	5540.3	P	201643_x_at	JMJD1B		4144.9	P	6812.3	P	8051.3	P	6543.4	P	5822.4	P	201643_x_at	JMJD1B		2590.9	P	6500.3	P	4907	P	4368.4	P	7466.4	P	201643_x_at	JMJD1B		6916.9	P	9709.3	P	8922.6	P	7011.2	P
210878_s_at	JMJD1B		4743.4	P	6544.2	P	4080.9	P	4273.8	P	5103.1	P	210878_s_at	JMJD1B		2964.6	P	5314.9	P	4188.8	P	5877.2	P	3909.9	P	210878_s_at	JMJD1B		2036.4	P	2596.1	P	2323.7	P	5087.2	P	6245.3	P	210878_s_at	JMJD1B		5959.4	P	7332.8	P	7182.5	P	6313.8	P
218755_at	KIF20A		2080.4	P	826.7	P	699.2	P	745.9	P	1472	P	218755_at	KIF20A		1193.6	A	2154.5	P	1387.1	P	3198.7	P	1647.6	P	218755_at	KIF20A		669.5	A	1906	P	2507.3	P	3023.4	P	2271.5	P	218755_at	KIF20A		2833.2	P	2281.5	P	2443.4	P	3128.2	P
221221_s_at	KLHL3		3222.1	P	3118.4	P	2539.5	P	2144.5	P	3283.5	P	221221_s_at	KLHL3		2991.5	P	1904.7	P	2073.3	P	1842	P	4194.6	P	221221_s_at	KLHL3		2244	P	2669.7	P	2902.4	P	1449.4	P	2152.4	P	221221_s_at	KLHL3		2435.2	P	2654	P	1963.4	P	1966.4	P
1555110_a_at	KLHL3		25.6	A	123.6	A	14.3	A	61.4	A	40.2	A	1555110_a_at	KLHL3		31.9	A	50.3	A	32.8	A	130.9	A	34.2	A	1555110_a_at	KLHL3		28.9	A	40.9	A	33.3	A	90.2	A	19.5	A	1555110_a_at	KLHL3		225	A	51.2	A	9.9	A	75.3	A
206408_at	LRRTM2		94.5	A	262.1	P	97.6	A	293	P	337.2	A	206408_at	LRRTM2		566.1	P	522.4	P	142	A	178.6	P	210.8	A	206408_at	LRRTM2		817.2	P	416.6	P	211.1	A	163.6	P	370.5	P	206408_at	LRRTM2		137.4	P	119.8	P	106.5	P	189.5	P
214363_s_at	MATR3		37773.9	P	42739.3	P	44545.2	P	43201.1	P	77142.7	P	214363_s_at	MATR3		77867.4	P	41049.6	P	52093.6	P	43559.1	P	71833.3	P	214363_s_at	MATR3		85505.6	P	61567.2	P	66966.3	P	29917.2	P	21310.1	P	214363_s_at	MATR3		21372.5	P	38176.6	P	42047.4	P	41306.8	P
200626_s_at	MATR3		19024.5	P	30110.1	P	28829.6	P	27341.2	P	19345.5	P	200626_s_at	MATR3		25914.9	P	24619.6	P	17497.9	P	23398.6	P	23608.8	P	200626_s_at	MATR3		17408.2	P	14102.3	P	17196.2	P	11912.2	P	11436.7	P	200626_s_at	MATR3		8815.1	P	26345.4	P	26218.6	P	24244.9	P
200624_s_at	MATR3		9611.1	P	11914	P	12928.7	P	13485.4	P	11730.5	P	200624_s_at	MATR3		11571.2	P	10821.9	P	7004.1	P	10887.1	P	7760.5	P	200624_s_at	MATR3		6334.6	P	7519.9	P	5214.8	P	8758.3	P	5546.2	P	200624_s_at	MATR3		4524.1	P	9424.5	P	11084.8	P	10128.1	P
242260_at	MATR3		1899.1	P	1423	P	2119.9	P	1665.2	P	2858.4	P	242260_at	MATR3		1298	P	3041.1	P	2044.2	P	2440.6	P	2059.6	P	242260_at	MATR3		1216.5	P	1612.5	P	1355.6	P	3221.5	P	2561.9	P	242260_at	MATR3		4799	P	1351.4	P	2249.6	P	1510.2	P
1558093_s_at	MATR3		950.3	P	1618.5	P	1662.1	P	1766.6	P	1657.2	P	1558093_s_at	MATR3		1294.1	P	4309.4	P	849.7	P	962.8	P	350.5	A	1558093_s_at	MATR3		1575.3	P	583.3	P	40	A	2822.2	P	3253.4	P	1558093_s_at	MATR3		2750.7	P	967.8	P	1299.9	P	1355.6	P
1564907_s_at	MATR3		255.4	A	384.7	A	295	A	485.6	A	569.9	A	1564907_s_at	MATR3		136.8	A	43.2	A	373.1	A	45	A	502	A	1564907_s_at	MATR3		394.3	A	851.7	P	721.1	P	389.3	A	47.9	A	1564907_s_at	MATR3		283.3	A	254.8	A	249.8	P	138.5	A
219728_at	MYOT		10.4	A	5.6	A	9.4	A	68.9	A	206	A	219728_at	MYOT		371.1	A	185.2	A	21.1	A	123.7	A	71.9	A	219728_at	MYOT		219.9	A	25.4	A	34.2	A	150.2	A	11.4	A	219728_at	MYOT		109.6	A	23.7	A	21.5	A	45.4	A
206197_at	NME5		233	P	176.8	P	192.9	P	200.9	P	239.4	A	206197_at	NME5		219.1	A	102.4	A	159.5	A	258	P	619.2	P	206197_at	NME5		530.2	P	336.8	A	226.9	A	115	A	105.3	A	206197_at	NME5		302.8	A	299.2	P	296.8	A	169.3	A
210444_at	NPY6R		132.6	A	141.4	A	119.8	A	34.6	A	248.5	A	210444_at	NPY6R		240	A	27.4	A	47.8	A	29.1	A	17.2	A	210444_at	NPY6R		106	A	88.3	A	58	A	297.7	A	23.8	A	210444_at	NPY6R		149.7	A	149.8	A	133	A	33.8	A
236860_at	NPY6R		73	A	158.5	A	74	A	111.8	A	163.5	A	236860_at	NPY6R		141.8	A	60.7	A	225.6	A	3.4	A	407	A	236860_at	NPY6R		362.9	A	613	A	330.3	A	40.1	A	40.3	A	236860_at	NPY6R		106	A	83.5	A	37.6	A	16.7	A
221118_at	PKD2L2		249.4	P	117.4	A	251.8	P	281.1	P	93	A	221118_at	PKD2L2		134.4	A	445.4	P	143.9	A	128.1	A	113.1	A	221118_at	PKD2L2		38.9	A	207.5	A	372.6	A	276.1	P	377.5	A	221118_at	PKD2L2		82.7	A	91.6	A	223	A	129.8	A
224226_at	PKD2L2		78.4	A	2.3	A	8.3	A	42.3	A	13.7	A	224226_at	PKD2L2		5.5	A	60.9	A	138	A	7.6	A	14.1	A	224226_at	PKD2L2		439.6	A	120.8	A	27	A	138.8	A	12.9	A	224226_at	PKD2L2		3.5	A	48.2	A	6.3	A	37	A
205331_s_at	REEP2		42.7	A	29.2	A	28.7	A	54.3	A	47.3	A	205331_s_at	REEP2		36.1	A	50.7	A	72.6	A	29	A	45.5	A	205331_s_at	REEP2		40.5	A	57.8	A	58.1	A	35.8	A	25.6	A	205331_s_at	REEP2		52.4	A	41.7	A	31.7	A	23.1	A
218436_at	SIL1		3122.3	P	3015.5	P	4002.8	P	2022.4	P	6043.7	P	218436_at	SIL1		6550.8	P	1236.2	P	2958.7	P	3804	P	7581.1	P	218436_at	SIL1		6627.5	P	6666.5	P	9892.6	P	1936.2	P	1168.2	P	218436_at	SIL1		1602.4	P	2402.3	P	4940.6	P	2600.6	P
1567681_at	SNORA74A		113.4	A	28.2	A	51.7	A	125.8	A	60.4	A	1567681_at	SNORA74A		165.9	A	79.4	A	57.9	A	151.1	A	208.9	A	1567681_at	SNORA74A		31.4	A	659.4	A	27	A	28.6	A	42.1	A	1567681_at	SNORA74A		111.7	A	50.5	A	116.5	A	33.3	A
1567679_at	SNORA74A		9	A	19.7	A	141	A	149.3	A	19.5	A	1567679_at	SNORA74A		133.2	A	5.8	A	16.7	A	17	A	309.3	A	1567679_at	SNORA74A		41.1	A	233.7	A	44.4	A	11.1	A	27.7	A	1567679_at	SNORA74A		24.2	A	58.2	A	5.8	A	5	A
1567682_x_at	SNORA74A		73.8	A	6.4	A	80.1	A	37.7	A	171.4	A	1567682_x_at	SNORA74A		11.6	A	10.7	A	441.7	A	152.6	A	100.4	A	1567682_x_at	SNORA74A		156.6	A	258.8	A	41	A	12.9	A	48.4	A	1567682_x_at	SNORA74A		80	A	76.9	A	34.1	A	98.9	A
202363_at	SPOCK1		70.9	A	114.8	A	146.6	A	171.1	A	89.8	A	202363_at	SPOCK1		62.1	A	151.4	A	52	A	42.1	A	26.4	A	202363_at	SPOCK1		21.8	A	240.1	A	125.7	A	228.3	A	229.7	A	202363_at	SPOCK1		188.3	A	73.5	A	142.8	A	135.3	A
224259_at	WNT8A		288.5	A	281.8	P	240.9	P	204.9	A	626.1	A	224259_at	WNT8A		168.5	A	233.6	A	914.9	P	187.3	A	470.1	A	224259_at	WNT8A		467.2	A	920.7	A	501	A	309.3	A	297.1	P	224259_at	WNT8A		365.5	P	305.1	A	334.5	A	156.3	P
P indicates present; A indicates absent.													P indicates present; A indicates absent.													P indicates present; A indicates absent.													P indicates present; A indicates absent.
[truncated: 30 more columns]
